# Supplementary material for: Coordinatively Unsaturated Metallates of Cobalt(II), Nickel(II), and Zinc(II) Guarded by a Rigid and Narrow Void
Source: Inorg Chem. 2023 Jul 18;62(30):11920–31. doi: 10.1021/acs.inorgchem.3c01335 (PMC10394664; doi:10.1021/acs.inorgchem.3c01335)
Supplement: Supplementary file 2 — ic3c01335_si_002.xyz [file ic3c01335_si_002.xyz]

71
CoLOCH2O_anion

  Co  13.21263719218008      8.26358075431312      8.43510744014107
  H   17.10867358971305      2.82592854586552      4.76062011551769
  O   12.17628296245105      8.65798022604168      4.52121508772336
  O   17.12971366735734      7.61170469787863      9.58227985291179
  O   10.38123617301136      7.67117748469370     11.31072869647654
  O   15.95227861633151      4.48645126083743      4.96684824005397
  O   17.16279306871823      3.45569304016633      6.66229646342268
  O   14.33853087194043      2.66666130562220     10.36551701978174
  O   12.15354274174289      2.80471445008872     11.13247591877253
  O   10.18996664307026      3.98364874359762      6.89570915029992
  O   11.22402996616377      3.51176358828052      4.87884848342548
  C   13.50832228797759      2.97470686868000     11.45042152718899
  H   13.71513853201388      3.99017604718210     11.83086730158863
  H   13.72118293493453      2.22770675321284     12.23380341476136
  C   10.78962668131761      2.98771460840158      6.10201911845148
  H   11.63325143908105      2.52656646627807      6.65004759187005
  H   10.02814098879987      2.22876864492770      5.84787808018986
  N   13.32248005107758     10.37269328501961      8.80867067254938
  N   13.28757821508910      8.81885866630734      6.53894699516201
  N   14.90758184001234      8.18565576372383      9.45205780430937
  N   11.51406175783266      8.43549949890335      9.44859100983260
  C   13.88107976758225     10.92126264238808      7.57792346241020
  H   14.95463331879730     10.68785274241631      7.57271664778129
  H   13.76872875828600     12.02579111872108      7.54139384641693
  C   13.22942416360702     10.25976973623068      6.37706933469644
  H   12.18659529777052     10.60706091100814      6.24142180563036
  H   13.74867399681866     10.57520101891854      5.45196289613135
  C   12.77775800952262      8.14669814332894      5.48019748374839
  C   13.04582838642445      6.66249314524851      5.43480432239931
  C   14.36665370707860      6.19482300481654      5.42296842278860
  H   15.19301714057675      6.88385403945662      5.59755321893788
  C   14.63608919582860      4.84876594514444      5.13842187175166
  C   13.58090860816580      3.94569976021175      4.95369810971997
  H   13.75006349940396      2.89318470006670      4.72389159966342
  C   12.26393906299913      4.41858879028760      5.02559402864715
  C   11.98693242433620      5.76886686660323      5.22150548041100
  H   10.95533059734747      6.11815256653277      5.21196900678101
  C   14.19392011146611     10.46223076084134      9.97410319509038
  H   13.59246952071945     10.17749388490840     10.84743514129707
  H   14.54604574931265     11.50361625354791     10.13423058033816
  C   15.36627731025531      9.50926406702295      9.84938763544938
  H   16.11481821859667      9.88978691681160      9.12800732687544
  H   15.90930470786721      9.46994489226491     10.81216006823308
  C   15.93971495224870      7.31438938980478      9.37094614862360
  C   15.67638970681224      5.87059601359176      9.00603596007244
  C   14.87960015853043      5.02276009068087      9.79629913582870
  H   14.27716626247861      5.46773809803527     10.58645671501096
  C   14.92334142287522      3.63305575245471      9.58040969179495
  C   15.67227530188706      3.10986752053608      8.51595373316413
  H   15.69036604207263      2.03071863784615      8.35071119663601
  C   16.41792154647768      3.97276211593412      7.71107414201522
  C   16.45068251245130      5.34037493852759      7.96484714437727
  H   17.08897714742572      5.98872807357692      7.36559707884470
  C   11.94790980903437     10.78745489390782      9.06586505298550
  H   11.43552427012396     10.83073269422830      8.09606554653035
  H   11.91376585361471     11.80321313640663      9.51375038902691
  C   11.25132031654537      9.77181164909930      9.94833830132894
  H   11.57158363718066      9.86465050915892     11.00397613028154
  H   10.16479744607893      9.98225730492766      9.97152190206963
  C   10.97806220590948      7.47703236301082     10.23730990539408
  C   11.13343320639431      6.06201148830705      9.74988637705366
  C   10.73862587386335      5.67822336396216      8.46217198978957
  H   10.39700447699431      6.42544821702566      7.74666243117895
  C   10.73718230179694      4.32030710158004      8.10703487467213
  C   11.22215368909267      3.35628814570198      9.00309239407427
  H   11.25804069428018      2.29401831710759      8.75940436564507
  C   11.65630908528377      3.76601913823820     10.26980217449145
  C   11.56849578299329      5.09650383590975     10.66679089939993
  H   11.83293806969951      5.40277259957693     11.67980357832008
  C   16.41307019464566      3.26903820382822      5.49430829100432
  H   15.56414525962991      2.58564880023569      5.68641498075652


77
CoMeCNLOCH2O_anion

  Co  13.29108660687319      8.04080321697397      8.48650267618197
  H   16.91888467093055      2.63503534156303      4.87418324902343
  O   12.16230559234748      8.68511406830656      4.56572429537063
  O   17.36708477901589      7.83126557165852      9.45775861785907
  O   9.99011967371549      7.65070430714562     11.10938522734219
  O   15.85870614731083      4.36978703139409      4.96958534799065
  O   17.18757016097224      3.43837930124638      6.67630015740456
  O   14.72547394300706      2.83316579484437     10.71124220723431
  O   12.37847790771424      2.79391760071805     10.68748861646842
  O   9.83622978460347      3.97100658924582      6.78445059078415
  O   11.04924436140505      3.57710220651993      4.79019704067818
  C   13.54401545147307      3.21142686244263     11.37899387482847
  H   13.51830787816496      4.29215976116830     11.56896117690892
  H   13.55377644959581      2.65592971289202     12.33065326071256
  C   10.44832058376760      3.02798019919175      5.93850008862470
  H   11.16959593972967      2.41367232110371      6.50811513826020
  H   9.65270859010269      2.37579016719543      5.53954585979955
  N   13.35687071518856     10.25707899709341      8.87044898977516
  N   13.31356378642283      8.73530875457108      6.56946745773517
  N   15.08460395572909      8.17782851619577      9.50439306837051
  N   11.52785219542076      8.31152946978527      9.51411583960559
  C   13.91023143811120     10.81936616519253      7.64846749742542
  H   14.98347441035763     10.58847844397501      7.62958986869556
  H   13.79872823050642     11.92533204709835      7.62521247384211
  C   13.25276834056990     10.17918858703700      6.44462389273069
  H   12.20891755000695     10.52656117737143      6.32027057771777
  H   13.76274685352529     10.51604787839336      5.52175875908312
  C   12.77765736421731      8.12165131083395      5.48968752103371
  C   13.01266776836602      6.64118271329188      5.34341303258990
  C   14.31493775358777      6.13467166649134      5.29596255405343
  H   15.16111385856509      6.78744006401994      5.51092202074374
  C   14.53876132803162      4.77885562246924      5.02399640012137
  C   13.45059119795014      3.91853266902173      4.79359935174710
  H   13.59547496135714      2.85738431875463      4.58259805569465
  C   12.14274066341137      4.42424944983387      4.93422137040044
  C   11.92260489019702      5.78099603270399      5.15976138135720
  H   10.90312225968004      6.16146482105121      5.21549032343673
  C   14.21396289962846     10.38949782005421     10.03553837586515
  H   13.63923241958833     10.04182007017591     10.90452226587064
  H   14.48872129252004     11.45157075126894     10.21824137648439
  C   15.44946033028810      9.53177759252876      9.88778256765201
  H   16.15802813419836      9.96875406742807      9.15890536289149
  H   16.01137541804618      9.53282706175886     10.84170186809723
  C   16.19454097021903      7.41768601712678      9.36590627333838
  C   16.04870833325814      5.93530718284475      9.13267207800221
  C   15.40786937639838      5.11270264650123     10.07215400837087
  H   14.86848114142654      5.59387255829835     10.88739290772837
  C   15.41321624097500      3.72399399150348      9.89961337278941
  C   16.09911673689631      3.15046329424453      8.81563456915753
  H   16.06051237456060      2.06992648848038      8.66755144742769
  C   16.65517376167272      3.98608306172596      7.83749041598354
  C   16.66447584501800      5.37056367111768      8.00908672764478
  H   17.13232644609290      6.00645424565767      7.25773194360711
  C   11.98098732680829     10.65661528357287      9.11611064810836
  H   11.46652629492870     10.67435157782439      8.14713168668796
  H   11.93153834120013     11.68111417878699      9.54510180475610
  C   11.28945158553001      9.65403370812873     10.01091409407159
  H   11.62371788918345      9.75401671241474     11.06258625588129
  H   10.20672048884786      9.87435920644058     10.04880475134667
  C   10.75269995586053      7.41106193659687     10.15428334125181
  C   10.82067441971473      5.98870405845620      9.66852719130938
  C   10.28908285036567      5.61185437180006      8.43392233999045
  H   9.89259171907242      6.36189544201605      7.74977678215835
  C   10.34678769782038      4.26935085869151      8.03396849437678
  C   10.92758087471307      3.31052316040941      8.87710585692038
  H   11.02451877600759      2.26587785176571      8.58211521847938
  C   11.57966960855760      3.73225250125411     10.05334972203188
  C   11.44721488512107      5.04555731432078     10.49484245222305
  H   11.88124388806697      5.38984444618226     11.43287766277146
  C   16.30907153159710      3.19745577003977      5.60271526010137
  H   15.44770810735455      2.57648807201419      5.91820145219454
  N   13.27408041059400      6.10143716965697      8.16812898538712
  C   13.35278427353260      4.95384023193794      7.98468015381055
  C   13.47119130273805      3.54828969881204      7.70293350546173
  H   14.39934424691783      3.37705187907112      7.16919186284729
  H   12.64926922897456      3.24101512730532      7.06558557457316
  H   13.46698920377426      2.94895917299057      8.61357782071712

74
CoHCNLOCH2O_anion

  Co  13.27586278539648      8.10046899306029      8.39879715970994
  H   16.70165359604756      2.53495873282038      4.93028693224302
  O   12.27121210773457      8.80514876376814      4.41877931069806
  O   17.29215701724333      7.70745397359064      9.65203746886560
  O   10.14981216994257      7.58274409299680     11.16010218226012
  O   15.80650690743713      4.36925430289034      4.99770884178215
  O   17.02578074835958      3.37952402988934      6.71437990930780
  O   14.72128258866113      2.76691679867762     10.82744483930252
  O   12.39389546830200      2.73273805162221     10.81085085757474
  O   9.93642951712035      3.86463777304036      6.84970917602105
  O   11.02168485675137      3.68403825879552      4.79618672709711
  C   13.54838934018600      3.07799244396566     11.53294606383063
  H   13.52889796165944      4.13491853815425     11.83915587553621
  H   13.56308129421379      2.42889204977948     12.42289507324089
  C   10.61710438838205      3.01595745468888      5.95788509628190
  H   11.48481149364741      2.54857838998771      6.45979012644549
  H   9.90628789388759      2.24245212104822      5.61842409653264
  N   13.33877519009863     10.28999339368740      8.82782723260417
  N   13.29278717127211      8.82350421930411      6.49170174882411
  N   15.04278363601917      8.17951891820316      9.44776581748099
  N   11.54336538587169      8.30859470084497      9.46603800934183
  C   13.87560900235573     10.88822413238145      7.61477986655446
  H   14.95219312594928     10.67267756423449      7.58710441345035
  H   13.74926028438887     11.99276163760024      7.61906563596320
  C   13.22455379981543     10.26922406312868      6.39526629798970
  H   12.17825589118981     10.61315968714858      6.27753284271488
  H   13.73282343458984     10.62949513548871      5.48096108807790
  C   12.81980865770346      8.22592648519205      5.37417987625947
  C   13.02734314154568      6.73810768483645      5.24610442783858
  C   14.32041364698792      6.20546360260513      5.21509605029913
  H   15.18279801709826      6.85036484989952      5.38668433914752
  C   14.51173507382779      4.82925413126680      5.04399462758860
  C   13.40593652216210      3.97613831757490      4.90154612601081
  H   13.52176053950805      2.90538721121945      4.72550647274959
  C   12.11322917804543      4.52557115827825      4.94234906821905
  C   11.91705815262669      5.89561966445092      5.08569386131423
  H   10.90535725345837      6.30128894660562      5.10560225087677
  C   14.21057610060126     10.40334015604068      9.98552529463391
  H   13.64053258203438     10.05838978554441     10.85844742995991
  H   14.50133233428908     11.46038169625810     10.17051223985089
  C   15.43414266821361      9.52720921287438      9.82773980810090
  H   16.14166710604111      9.95348036165767      9.09033485592733
  H   16.00361050334499      9.52068780241130     10.77597188482001
  C   16.11498631155127      7.35779876017102      9.43822596760521
  C   15.92380449090011      5.88037544826137      9.18650798035975
  C   15.29370533660902      5.05452478156670     10.13014272154447
  H   14.82001101109308      5.51877286021032     10.99487086140487
  C   15.25157159057397      3.66759682911524      9.92784958004060
  C   15.82032619988182      3.10475851254104      8.77542207730790
  H   15.77865871392414      2.02415086524035      8.62434312299874
  C   16.45297686296784      3.94007314699128      7.84471238877373
  C   16.52480364695258      5.31602019094350      8.05122946578683
  H   17.02889141911986      5.94720157669987      7.31947480288278
  C   11.95949380059684     10.66653840179740      9.09661737070192
  H   11.43473407438155     10.69443809188660      8.13312730372660
  H   11.90093232301196     11.68265662255715      9.54379013177519
  C   11.28966701263536      9.63990347475922      9.98316942358360
  H   11.63171192678843      9.72915978101571     11.03296188108314
  H   10.20410601525912      9.84580406755481     10.03393847000481
  C   10.85628188291044      7.37253166689279     10.15630280469473
  C   10.96038462173593      5.95034291974372      9.67035674836096
  C   10.40668487286628      5.55023739294275      8.45126554286811
  H   9.95056218364221      6.27913309006399      7.78118069986204
  C   10.51460640262631      4.21419726549070      8.04733764040585
  C   11.18663597563396      3.28198668710273      8.85209286384254
  H   11.28987696195917      2.23357173868526      8.56833104418916
  C   11.74636503088085      3.70132121834526     10.07163386191226
  C   11.59257664553576      5.01693036576568     10.50369856060856
  H   11.98002573553586      5.36034083029352     11.46227073045807
  C   16.14739875693611      3.16784294440601      5.64595091121113
  H   15.23341290801545      2.64930078251174      5.99269895005481
  N   13.27225763389703      6.19333084497082      8.04302543200339
  C   13.42496573199167      5.05519326576706      7.86317142923378
  H   13.62197259557495      4.01366674819306      7.71083655738630


86
CoLOMe_anion

  Co  4.29643463223766      5.51610554205373      8.70281655783809
  H   -0.37026024890979      4.64535023827916      7.34862411923804
  O   4.00975646601747      9.60470231067582      8.14949903263349
  O   5.04940580742268      1.85799386210948      7.48965721071325
  O   3.51167182778241      3.63329554397319     12.21981702138533
  O   -1.08077748912096      8.86923210981993      7.49777245855497
  O   1.00850422573955      5.36112215946109      5.19540453464650
  O   -0.42333512982664      3.65547877948383      9.18209987416093
  O   2.07304614841131      0.35960894721613     11.36755182345178
  O   -1.33142135112213      5.50196267068329     11.97087336928484
  O   1.49764099581420      9.10705938867753     11.05534044086353
  H   0.31832071123124      5.55411695947802      8.73064559575950
  H   -1.44958807430388      5.31137046607579      8.62666737760243
  C   3.34601885671363      0.02374037875819     11.87806013086168
  H   3.91919128621877     -0.61982041199244     11.18112947912237
  H   3.16997727571828     -0.53740644781503     12.81116405514560
  H   3.93011396059809      0.93598774278930     12.09605733745151
  C   3.49214906433995      4.55580208084345     11.38644605774042
  C   2.31656330681736      5.50767413574386     11.34783612220636
  C   1.04895005164749      5.01205492198387     11.68199281091936
  H   0.96460238162247      3.95232433344606     11.90280574547185
  C   -0.04933961966165      5.88226464398111     11.69997596193746
  C   0.13079092898678      7.25146763015367     11.45584079060792
  H   -0.72208008085818      7.92939537370529     11.51937559461737
  C   1.41099821742259      7.75208876627190     11.18647999950923
  C   2.50647872262558      6.87640830007472     11.09027081750028
  H   3.50123724855129      7.23849789832322     10.84409544182273
  C   -1.56703613010157      4.14156220137554     12.25938640329129
  H   -1.32704310044641      3.50671194916930     11.39205247594064
  H   -2.64114172154534      4.05707546470604     12.49275326340605
  H   -0.98092963672705      3.79898207844088     13.13437031457463
  C   2.77615236874736      9.70632657627964     11.16081129491765
  H   3.39199577468992      9.54414848461179     10.26242650309528
  H   3.31167493899440      9.33753411563711     12.05706325783148
  H   2.59774431631736     10.78932394396859     11.26624618186364
  N   6.51417505911237      5.38337323923523      8.69444807088600
  N   4.65377623269339      7.39079571249812      8.30480000266290
  N   4.47107742154859      4.09071342220823      7.32411614132779
  N   4.47859075324272      4.83809175330933     10.50207665609137
  C   6.96004385961415      6.72527548251764      8.32123731247688
  H   7.00939432193958      6.76258762901392      7.22358507682809
  H   7.97945996879741      6.92821931729070      8.71108641687918
  C   5.96302945328501      7.77821889640695      8.77959105043220
  H   5.97512053643909      7.85360056500645      9.88601438914671
  H   6.24481307100050      8.77458159530282      8.39618004387255
  C   6.83953575849679      4.36132206644436      7.69703284806832
  H   6.86084185664489      3.38119779421659      8.18857115614497
  H   7.84095481892212      4.54507752771027      7.25542159868155
  C   5.73656077566846      4.29571847626902      6.64460679822853
  H   5.69020099017027      5.24067390635943      6.07593349345669
  H   5.96095424598184      3.46806090996719      5.94959213642415
  C   6.82847249657348      4.99728657308206     10.07048675724940
  H   6.87977567288675      5.91607771493861     10.67184560516969
  H   7.81828717376792      4.49772853152545     10.12278112717116
  C   5.72423069756741      4.11807724798285     10.64387847801582
  H   5.69294326457617      3.14935462405268     10.11173030136247
  H   5.92890177129679      3.88364633133475     11.70376702492544
  C   3.79966874620140      8.38590696084388      7.98583122964354
  C   2.48779751074811      7.92455338890891      7.40656035538536
  C   1.34071950641263      8.66542440923425      7.71188490132041
  H   1.45087668181643      9.52287782767898      8.37013424027977
  C   0.10205907424176      8.26123404024158      7.19488966576797
  C   0.02523507925039      7.16952143369069      6.31800000856423
  H   -0.93895929741254      6.86421939999086      5.90961156485174
  C   1.18153932701263      6.43884344419665      6.01056145504822
  C   2.41979718297328      6.80704483636757      6.56209844500127
  H   3.32611042394263      6.24740499704790      6.34592069775869
  C   -1.04424352097202      9.93145707065032      8.42468883817169
  H   -0.49136099285823     10.80491513602147      8.02485347076628
  H   -0.57233829450870      9.63282401194099      9.37804923029752
  H   -2.09092073100432     10.22299499680320      8.60660571397887
  C   2.16562061820733      4.64353693745343      4.80266778916898
  H   1.81019949955556      3.78868809351016      4.20630784099391
  H   2.74726822338957      4.27879160681333      5.66642152934052
  H   2.82964774049157      5.27472619419536      4.17942710601795
  C   4.27670047097721      2.80599264428851      7.72895959105603
  C   3.05484058285029      2.56593744816296      8.57576127125884
  C   1.87698454779293      3.31722177570993      8.43530879381392
  H   1.84475343076976      4.13313515684354      7.71748922493873
  C   0.76318020009879      2.99237135465523      9.22730189836283
  C   0.84263285500068      1.95717148310050     10.17010271882584
  H   -0.00308468446844      1.73681914340844     10.82173298768654
  C   2.04554590084415      1.26856769997750     10.35100484737983
  C   3.14262209862409      1.54197451312985      9.52383781349466
  H   4.08172268906156      0.99848726858939      9.59538937069777
  C   -0.47142297130845      4.85015627142892      8.42600546865873


92
CoMeCNLOMe_anion

  Co  1.47643326092012      0.17882641645214     -0.30841452000534
  H   -2.62988911039549     -3.66207619278997     -3.33378097022097
  O   1.19432234845939      4.23314070351389     -1.15799710520434
  O   2.42235190847365     -3.54174314406985     -1.25524021427047
  O   1.47925183719044     -1.12054341614558      3.64617480900433
  O   -3.86842368499518      2.90105890241709     -1.76265121426857
  O   -1.33680143280434     -0.24578817736725     -4.16587473216113
  O   -3.29711756688398     -3.06112615761557     -1.44824112251815
  O   -1.26939401256275     -3.69730286805219      2.73118875152193
  O   -3.59477839566175      0.02610431121591      3.42012553480584
  O   -1.30296159958241      3.83906501790465      1.94114935710127
  H   -2.77277871166362     -1.89084165084431     -3.10749455834488
  H   -4.25583864465045     -2.89925775362819     -3.21970402441622
  C   -0.12694616473205     -3.92702031263288      3.54058783553559
  H   0.47806293706212     -4.76198667000531      3.13675829965443
  H   -0.51232319485759     -4.20958384862448      4.53355508348905
  H   0.50347617920527     -3.02613952734612      3.63263759140043
  C   1.24582495655561     -0.38717758555137      2.66012709628229
  C   -0.00135496668134      0.45663294860256      2.67574229279363
  C   -1.17849444709885     -0.15254423823682      3.12820351251810
  H   -1.13362268797665     -1.19036925070560      3.44117115479589
  C   -2.37777768514689      0.56558954683507      3.09657780287064
  C   -2.39059165210978      1.90503123950586      2.68333366910185
  H   -3.32628147431134      2.46727413625599      2.68276820920654
  C   -1.19553890565232      2.52588049469986      2.29005659646469
  C   0.00548849991856      1.79622844522593      2.26559751611516
  H   0.92855694143707      2.23129577906972      1.89047570581436
  C   -3.59967715764175     -1.28013963034791      3.95810303951670
  H   -3.16630474568564     -2.02299349228334      3.26606604756123
  H   -4.65448682004312     -1.53093105324530      4.15435261763750
  H   -3.03135937135399     -1.32698149074596      4.90703389633065
  C   -0.11099346491474      4.59563765649159      1.81758134832995
  H   0.46780101022564      4.33677146354653      0.91592107264621
  H   0.52498984785087      4.47672032406767      2.71602746513836
  H   -0.42631040232551      5.64872554777513      1.73370397181706
  N   3.90721805406397      0.14701156311083     -0.45184572110927
  N   1.90439827571957      2.04016075289383     -0.89734847654840
  N   1.81286757240008     -1.33173838655576     -1.61990332202545
  N   2.01695030037861     -0.27776878907555      1.56030271102852
  C   4.23210548134863      1.47072842032996     -0.95298120774075
  H   4.18595106954550      1.44040283541075     -2.05179878125989
  H   5.26572411884336      1.76932642446058     -0.66946615433131
  C   3.21002994780018      2.48937745273138     -0.47334095182041
  H   3.26618445170565      2.58207364564804      0.62969588503128
  H   3.43134756957888      3.49021979326102     -0.88361648074025
  C   4.20587245524932     -0.94469327746208     -1.36472104600694
  H   4.29030525577521     -1.87432646474688     -0.78839582718044
  H   5.17218558831642     -0.78037211440749     -1.89019803569560
  C   3.05490238578894     -1.14145870177356     -2.34138864191788
  H   2.95498693124373     -0.25095079524871     -2.98674252766530
  H   3.28063116136733     -2.01473608017114     -2.97966170174549
  C   4.32171381844107     -0.09992055146034      0.91882276540221
  H   4.37449720977546      0.86516672305289      1.44188027292578
  H   5.33302471952548     -0.56026905682700      0.95592688673191
  C   3.29200773786288     -0.96128359321703      1.62710898265359
  H   3.23867419161549     -1.95254157194224      1.13934327317143
  H   3.58398972588515     -1.14034044591325      2.67566805539910
  C   1.04164829452597      3.00000803186592     -1.28868053901386
  C   -0.20829008712354      2.46862719797301     -1.93557798379672
  C   -1.43775137033306      3.05004928503366     -1.60871806728703
  H   -1.44076174984126      3.88959035653007     -0.91824771245809
  C   -2.61325191532340      2.48152920563238     -2.11356389667442
  C   -2.55662258956948      1.38511054939092     -2.98893761093304
  H   -3.47886541917786      0.94022178949889     -3.36551465068763
  C   -1.31293598728825      0.84093068847553     -3.33938008554251
  C   -0.13346419009395      1.38471221425221     -2.81478180391598
  H   0.83911649497235      0.94262825110620     -3.00682105638355
  C   -3.95872355635792      3.99942503579266     -0.88061458941220
  H   -3.53018189437820      4.91691065270367     -1.32931658544304
  H   -3.43791138066849      3.81067866250138      0.07578380296897
  H   -5.03195242628024      4.15767319693700     -0.68930277899285
  C   -0.09257459133032     -0.85750803569958     -4.46120668317366
  H   -0.32575057052020     -1.76485315007635     -5.03990115031991
  H   0.45549152624611     -1.12797713037828     -3.54131637723890
  H   0.54493994594393     -0.18935564687262     -5.07263270817318
  C   1.62334741180273     -2.59276541957508     -1.16024110727843
  C   0.27785759415407     -2.83725810148384     -0.51336884311134
  C   -0.86874070351679     -2.81024163915326     -1.31803660182230
  H   -0.77237433404381     -2.53462073475641     -2.36353242280878
  C   -2.11923147643186     -3.08441764617304     -0.74839033586726
  C   -2.22495857948598     -3.37349608391647      0.61769868623313
  H   -3.20146615064207     -3.58302722427670      1.05667044873921
  C   -1.06902942759633     -3.40715210437099      1.41399608751573
  C   0.18999311956471     -3.14936735565753      0.84827385799744
  H   1.09175222531487     -3.14085449716562      1.45548098003646
  C   -3.22085597030279     -2.86366174126632     -2.84366704223174
  N   -0.51319264006736      0.12493291694851     -0.16995987945871
  C   -1.67276794326569      0.05240767574439     -0.09568694257592
  C   -3.11197367770347     -0.04743837838028     -0.01261603980094
  H   -3.56364235786760      0.94873098727966     -0.10966048501067
  H   -3.39979355542374     -0.47937500977492      0.95427328394611
  H   -3.48603409768923     -0.69362655412867     -0.81815703062444


92
CoMeCNLOMe_anion (Co-Namine constrained)

  Co  1.57368857505710      0.18642637800704     -0.32375370777254
  H   -2.61774228784410     -3.64822634733017     -3.34031760283265
  O   1.18376846010903      4.25174062204911     -1.15114220933358
  O   2.43696151103460     -3.54235659199345     -1.17069234743864
  O   1.46215016531138     -1.14978514055870      3.63273294201621
  O   -3.87561140175531      2.90513832956210     -1.74592175926836
  O   -1.34389444656351     -0.22618204247874     -4.16845816398480
  O   -3.29717553573537     -3.05657503318598     -1.45611493392757
  O   -1.29353405914277     -3.71987101616798      2.73037933651553
  O   -3.60546379973876      0.01510157286262      3.41707135395743
  O   -1.30755380034291      3.83255906458570      1.96041791186617
  H   -2.76641454356271     -1.87838532719104     -3.10829727809066
  H   -4.24612487232615     -2.88961665190756     -3.23233423693067
  C   -0.15553905809425     -3.95006323515024      3.54583381220599
  H   0.45209264771082     -4.78443304375988      3.14464120205302
  H   -0.54622743554556     -4.23366972750043      4.53644948933657
  H   0.47414351731758     -3.04905202479783      3.64120793859801
  C   1.23658542272816     -0.39803060744047      2.65867225611413
  C   -0.01123941609077      0.44402360350721      2.67576093911509
  C   -1.18949692598952     -0.16620101513089      3.12408016750612
  H   -1.14602850324044     -1.20605680315123      3.43055287479259
  C   -2.38774382279934      0.55418873415557      3.09725750304435
  C   -2.39781777109993      1.89646624897805      2.69325259592110
  H   -3.33250356060119      2.46036474117106      2.69614144059681
  C   -1.20185228580006      2.51733581797013      2.30271637221062
  C   -0.00216571827937      1.78597105915593      2.27368930210925
  H   0.92153269259850      2.21989534856021      1.89864259121391
  C   -3.61310336537734     -1.29358115524479      3.94854505547476
  H   -3.17955748370838     -2.03402715190154      3.25407439258476
  H   -4.66860803030830     -1.54403441205959      4.14161886783834
  H   -3.04655290655557     -1.34615980662107      4.89831198015441
  C   -0.11433777342616      4.58641468602469      1.83453018247217
  H   0.46116039491091      4.32788351192014      0.93076638900681
  H   0.52421093065929      4.46458771721478      2.73082790602134
  H   -0.42733527878034      5.64037613209064      1.75309118193501
  N   3.81932390329858      0.15241689776085     -0.45964013010950
  N   1.91638821187214      2.06453400795370     -0.93174390950058
  N   1.80888682179733     -1.35744283633128     -1.64455020249817
  N   2.02685429869045     -0.26238999761510      1.57627680693225
  C   4.20850520148933      1.45198070271355     -1.00324321317716
  H   4.15087255455078      1.39172613107788     -2.09981543363010
  H   5.25683438231120      1.69767378376837     -0.73121014747206
  C   3.23026884415719      2.51854148041095     -0.54513155299621
  H   3.30903763779706      2.66105462785825      0.55162979334695
  H   3.46581518156205      3.49509141221323     -1.00359677882500
  C   4.17677204416353     -0.96316181575582     -1.33679077513751
  H   4.24516061598967     -1.87710256313307     -0.73476390370196
  H   5.16365824868916     -0.79037949277778     -1.81601736283171
  C   3.06566996055447     -1.19381779745533     -2.34681385177073
  H   2.98194195265066     -0.32624582374228     -3.02533673127613
  H   3.31213016211813     -2.08868709433903     -2.94651256708026
  C   4.29634101039308     -0.05067940061193      0.90764377427172
  H   4.33133758122066      0.92841779943360      1.40471588021488
  H   5.32224929614015     -0.47399792651647      0.90833079137758
  C   3.31211080704116     -0.92155470513373      1.66161827979570
  H   3.27722290135249     -1.93189324154407      1.21236761936504
  H   3.62261087770895     -1.05339209217535      2.71217724292427
  C   1.03725264135074      3.01939101960492     -1.29589489625654
  C   -0.21473173956578      2.48560564706563     -1.93580824393599
  C   -1.44472069302664      3.06175704165381     -1.60126985902512
  H   -1.44719818782994      3.89889082007060     -0.90776447018848
  C   -2.62059708354676      2.49168796291359     -2.10363998000792
  C   -2.56372441523996      1.39946367281043     -2.98421766410838
  H   -3.48601888661062      0.95254915526689     -3.35832995039806
  C   -1.31988240766086      0.85942944119423     -3.34042830319155
  C   -0.14007839761772      1.40524436522313     -2.81908004109876
  H   0.83278159205493      0.96441215118173     -3.01288951527870
  C   -3.96635648485687      3.99691544367484     -0.85616625075643
  H   -3.54389304238711      4.91957446073752     -1.30011610710053
  H   -3.44023302080729      3.80383106547918      0.09651356176547
  H   -5.03929062853746      4.14937577369205     -0.65849602988632
  C   -0.09995824636590     -0.83999536838134     -4.46142447506911
  H   -0.33403532617864     -1.74858851137537     -5.03790379353600
  H   0.44778811714437     -1.10877435984213     -3.54033310769380
  H   0.53800195801287     -0.17421894417888     -5.07513795587463
  C   1.62382283240422     -2.60050859475681     -1.13299814087488
  C   0.27222008417310     -2.83934679402871     -0.49970751945539
  C   -0.86980016151815     -2.80382418847045     -1.31044406614121
  H   -0.76662073897403     -2.51933366992292     -2.35288199997294
  C   -2.12338956005216     -3.08343466770182     -0.75000431336201
  C   -2.23653908348707     -3.38306381883167      0.61320295078442
  H   -3.21566871123075     -3.59516528121779      1.04508002700922
  C   -1.08524045254584     -3.42235695272641      1.41596252660226
  C   0.17696581600080     -3.16276545916212      0.85877053580549
  H   1.07667429840677     -3.16162082588876      1.46910447605189
  C   -3.21338981966856     -2.85324213176869     -2.85019355338122
  N   -0.44011321162799      0.13250715376234     -0.18513833585362
  C   -1.59880800528246      0.05417638264252     -0.10703971828192
  C   -3.03766771434543     -0.04727649531306     -0.01880864912903
  H   -3.48713046001767      0.95357907730580     -0.05866756308976
  H   -3.31973193964402     -0.53036761269926      0.92503336983707
  H   -3.42022223119968     -0.64669094831551     -0.85540240820989


89
CoHCNLOMe_anion

  Co  1.50183546558163      0.17148135737094     -0.31673411191805
  H   -2.84617745707353     -3.37551928962173     -3.17396967462552
  O   1.18402534712086      4.21315555425226     -1.16696723028735
  O   2.42107015692514     -3.55623387558102     -1.23049192373469
  O   1.45132897300936     -1.10055086190117      3.64629771409620
  O   -3.87548042541181      2.75779188646265     -1.71328644699060
  O   -1.29030924135458     -0.27076445458015     -4.20463108955309
  O   -3.33384476017717     -2.74274468481355     -1.24447435649562
  O   -1.17673568665674     -3.74055440970482      2.78898502594586
  O   -3.65244221243255     -0.00659795189111      3.19355590583690
  O   -1.31663377439244      3.82862165751890      1.85326995950145
  H   -2.78788066636398     -1.60652475676802     -2.92105365312166
  H   -4.37313721729336     -2.44825591850060     -2.95235850610441
  C   -0.01264549745946     -3.98888600822595      3.56016869315153
  H   0.57093042218000     -4.82779462300980      3.13330277200047
  H   -0.36951275496555     -4.27403096950464      4.56287847373526
  H   0.62504303567782     -3.09145338358387      3.63695030607443
  C   1.22498394787835     -0.38228870125697      2.64910872110722
  C   -0.03067689755848      0.44894240297864      2.62805667749631
  C   -1.22227124037792     -0.17186056377630      3.02296837633886
  H   -1.18463078292412     -1.20961905791497      3.33869421118536
  C   -2.42748409823878      0.53335176002548      2.91898826434482
  C   -2.42862689815792      1.87505559751792      2.50553731275235
  H   -3.36778869251536      2.42956705586945      2.46550844895937
  C   -1.21917517574154      2.51152508750503      2.18967298748343
  C   -0.01375501518687      1.79085567279497      2.22326029905706
  H   0.92382186206700      2.23397323920872      1.89657612501508
  C   -3.67605049848447     -1.29437870054907      3.77128371413817
  H   -3.19753722526189     -2.05202914935478      3.12928131858826
  H   -4.73790417363311     -1.55148472465867      3.91508189263098
  H   -3.16226182092524     -1.30639717424931      4.75220766173010
  C   -0.12360091217620      4.59187457362788      1.79892897847422
  H   0.49649466681055      4.34619325172014      0.92119159514898
  H   0.46805267023163      4.46222610300696      2.72572329421576
  H   -0.43969737819624      5.64469218753316      1.71476473882964
  N   3.90950852097663      0.13759263982239     -0.44621468916918
  N   1.91723829878585      2.02747527587767     -0.91669560127501
  N   1.82356813670426     -1.34766563951914     -1.61882818554217
  N   2.01290545872415     -0.27532998164969      1.55902158446902
  C   4.24241042477377      1.45379980011005     -0.96472603190714
  H   4.19967008828418      1.40754709051780     -2.06300557030442
  H   5.27637607365636      1.75039914469636     -0.68168209099424
  C   3.22319479844297      2.48399287777947     -0.50311651903658
  H   3.28115163231534      2.59950032777318      0.59778702323048
  H   3.44623879147404      3.47613177657540     -0.93331806573101
  C   4.21402089356449     -0.96684185497371     -1.34329883007564
  H   4.28803844492412     -1.88965343222654     -0.75469704659799
  H   5.18696544503269     -0.81187630660491     -1.85885364180919
  C   3.07296105779955     -1.17031272643104     -2.33069970784075
  H   2.98317461267759     -0.28685869344026     -2.98710673565738
  H   3.30187644862453     -2.05170304896031     -2.95627734983776
  C   4.32013755317151     -0.08978698278369      0.93014240231322
  H   4.36444637882657      0.88307642932329      1.43919435503326
  H   5.33393255910496     -0.54324569520929      0.97661088885069
  C   3.29242768468338     -0.94708702799708      1.64671537229744
  H   3.24864753302604     -1.94730882956906      1.17683435846680
  H   3.57947004856457     -1.10504258408692      2.70016515504785
  C   1.04027918776387      2.97993714613252     -1.29800002590821
  C   -0.20781039801692      2.43281903545802     -1.93679467572853
  C   -1.44780652151431      2.97498291358958     -1.58380940130040
  H   -1.46713783616939      3.79777304584976     -0.87368935125844
  C   -2.61557396078347      2.37593133866947     -2.07533215161704
  C   -2.53823508111223      1.29569214715854     -2.97146894934599
  H   -3.45418000653492      0.84003764512758     -3.35079727511418
  C   -1.28466831839140      0.79794349415675     -3.35474867373199
  C   -0.11463107152950      1.36421138716619     -2.83464097223322
  H   0.86704185035138      0.95275105080172     -3.04720445414734
  C   -3.99130636677352      3.82177508822347     -0.79427681297553
  H   -3.60122542523786      4.76932922556553     -1.21574003311347
  H   -3.45009525059855      3.62066199913689      0.14743911319278
  H   -5.06652440192604      3.93656789489987     -0.58364492713637
  C   -0.03794263445101     -0.85557562403710     -4.51685489829688
  H   -0.25868413570534     -1.75135975814435     -5.11840217502757
  H   0.51510527689449     -1.14212643235957     -3.60487600717404
  H   0.58929062204719     -0.16322448927868     -5.11211783727567
  C   1.62420268807586     -2.60460232600664     -1.14707311916021
  C   0.28474410089701     -2.82507506822895     -0.48166131877470
  C   -0.88867168004302     -2.69260974180086     -1.23513551483293
  H   -0.82118151473023     -2.35029389140707     -2.26252020450047
  C   -2.12951449625364     -2.90748304911592     -0.61790993947144
  C   -2.19396193053662     -3.26659940289514      0.73413645665548
  H   -3.16414251005233     -3.43786239819292      1.20184050166845
  C   -1.01167572562117     -3.40854861276074      1.47739490948841
  C   0.23455609371222     -3.19992192608384      0.86708300799796
  H   1.16251848627674     -3.27934342427327      1.42742071735226
  C   -3.31999677419812     -2.52859025873626     -2.63871120160171
  N   -0.46445054672040      0.13954953360248     -0.18950542939673
  C   -1.62165300611124      0.05381633140707     -0.11459771463790
  H   -2.69024847166809     -0.04119158059467     -0.04534748153177
