# Supplementary material for: Coordinatively Unsaturated Metallates of Cobalt(II), Nickel(II), and Zinc(II) Guarded by a Rigid and Narrow Void
Source: Inorg Chem. 2023 Jul 18;62(30):11920–31. doi: 10.1021/acs.inorgchem.3c01335 (PMC10394664; doi:10.1021/acs.inorgchem.3c01335)
Supplement: Supplementary file 3 — ic3c01335_si_003.xyz [file ic3c01335_si_003.xyz]

Co(HCN)LOCH2O anion Relaxed Surface Scan

74
Coordinates from ORCA-job CoHCNLOCH2O_anion_surfscan.orca Relaxed Surface Scan Step 1
  Co     13.275952      8.101467      8.398697
  H      16.701010      2.535234      4.930656
  O      12.271156      8.805694      4.418687
  O      17.292032      7.707661      9.652601
  O      10.150363      7.582660     11.160035
  O      15.806265      4.369762      4.997998
  O      17.025799      3.379979      6.714518
  O      14.721647      2.767174     10.827825
  O      12.394234      2.732799     10.810501
  O       9.935850      3.864502      6.849939
  O      11.021297      3.684817      4.796363
  C      13.548533      3.078123     11.532970
  H      13.528838      4.135049     11.839146
  H      13.563005      2.428936     12.422857
  C      10.616876      3.016330      5.957958
  H      11.484741      2.549194      6.459805
  H       9.906439      2.242600      5.618224
  N      13.338809     10.290581      8.827793
  N      13.293087      8.824206      6.491504
  N      15.042742      8.179919      9.447642
  N      11.543433      8.308763      9.465618
  C      13.875674     10.888935      7.614805
  H      14.952289     10.673523      7.587242
  H      13.749192     11.993458      7.619167
  C      13.224855     10.269922      6.395122
  H      12.178576     10.613845      6.277153
  H      13.733334     10.630260      5.480952
  C      12.819859      8.226622      5.374144
  C      13.027188      6.738749      5.246258
  C      14.320236      6.206044      5.215109
  H      15.182635      6.850921      5.386720
  C      14.511502      4.829834      5.044066
  C      13.405648      3.976769      4.901591
  H      13.521372      2.905991      4.725634
  C      12.112935      4.526273      4.942414
  C      11.916834      5.896310      5.085773
  H      10.905143      6.302008      5.105676
  C      14.210583     10.403797      9.985532
  H      13.640464     10.058920     10.858430
  H      14.501455     11.460805     10.170535
  C      15.434102      9.527558      9.827780
  H      16.141729      9.953849      9.090477
  H      16.003473      9.520927     10.776072
  C      16.114874      7.358157      9.438401
  C      15.923731      5.880727      9.186717
  C      15.294029      5.054785     10.130580
  H      14.820292      5.519125     10.995239
  C      15.252222      3.667857      9.928388
  C      15.821180      3.104981      8.776069
  H      15.779637      2.024357      8.625063
  C      16.453364      3.940379      7.845097
  C      16.524750      5.316369      8.051437
  H      17.028461      5.947621      7.319481
  C      11.959419     10.666837      9.096483
  H      11.434780     10.694645      8.132924
  H      11.900596     11.682926      9.543693
  C      11.289686      9.640012      9.982914
  H      11.631791      9.729184     11.032693
  H      10.204116      9.845841     10.033776
  C      10.856705      7.372638     10.156093
  C      10.960751      5.950463      9.670117
  C      10.406623      5.550299      8.451227
  H       9.950555      6.279237      7.781152
  C      10.514056      4.214195      8.047523
  C      11.186050      3.281932      8.852291
  H      11.288972      2.233427      8.568720
  C      11.746335      3.701347     10.071602
  C      11.592911      5.017025     10.503496
  H      11.980664      5.360591     11.461883
  C      16.147071      3.168390      5.646328
  H      15.233062      2.650072      5.993362
  N      13.272369      6.184562      8.040982
  C      13.424962      5.046526      7.861621
  H      13.621744      4.004865      7.709903
>
74
Coordinates from ORCA-job CoHCNLOCH2O_anion_surfscan.orca Relaxed Surface Scan Step 2
  Co     13.283534      8.152389      8.398192
  H      16.680148      2.540703      4.945886
  O      12.259296      8.816350      4.424599
  O      17.285986      7.710416      9.682350
  O      10.163811      7.578458     11.148123
  O      15.801080      4.383715      5.005530
  O      17.024530      3.394389      6.721768
  O      14.728807      2.773034     10.839998
  O      12.400165      2.731041     10.797984
  O       9.919896      3.859436      6.851389
  O      11.014453      3.698890      4.797326
  C      13.547162      3.079367     11.532657
  H      13.520688      4.135499     11.840023
  H      13.554643      2.428979     12.421750
  C      10.607902      3.022648      5.954085
  H      11.474493      2.553378      6.456507
  H       9.901153      2.249281      5.606082
  N      13.343588     10.310814      8.827393
  N      13.294646      8.839362      6.491283
  N      15.042111      8.194494      9.444014
  N      11.554914      8.315174      9.456378
  C      13.874786     10.909465      7.611018
  H      14.952301     10.698242      7.582565
  H      13.743520     12.013341      7.613867
  C      13.223449     10.285727      6.393177
  H      12.176179     10.627094      6.276460
  H      13.729799     10.646460      5.477934
  C      12.813770      8.239949      5.378397
  C      13.020910      6.751691      5.253276
  C      14.314717      6.220820      5.216467
  H      15.176405      6.866392      5.388997
  C      14.506294      4.845635      5.042483
  C      13.400223      3.992617      4.898881
  H      13.517067      2.921692      4.723950
  C      12.106188      4.540391      4.942882
  C      11.910304      5.909439      5.089918
  H      10.898854      6.315670      5.111025
  C      14.219498     10.424070      9.982752
  H      13.649346     10.084895     10.857878
  H      14.515250     11.480397     10.162988
  C      15.438896      9.541688      9.824533
  H      16.147398      9.965149      9.086272
  H      16.008930      9.533364     10.772248
  C      16.109776      7.367948      9.450808
  C      15.917328      5.891454      9.196299
  C      15.295905      5.062912     10.143623
  H      14.819665      5.525306     11.007987
  C      15.264635      3.675755      9.944575
  C      15.841575      3.114038      8.795486
  H      15.805761      2.032950      8.645572
  C      16.461231      3.952580      7.858373
  C      16.520824      5.329074      8.060864
  H      17.015438      5.962817      7.324875
  C      11.962298     10.679816      9.101196
  H      11.436419     10.712549      8.138432
  H      11.900528     11.692216      9.555961
  C      11.297626      9.643891      9.981757
  H      11.641571      9.727858     11.031308
  H      10.211555      9.845971     10.035810
  C      10.871927      7.375006     10.143822
  C      10.976676      5.953364      9.655646
  C      10.411542      5.552136      8.441628
  H       9.958467      6.281891      7.770537
  C      10.501171      4.212623      8.047151
  C      11.167151      3.278536      8.854894
  H      11.258965      2.227867      8.574728
  C      11.743760      3.699664     10.066950
  C      11.604497      5.018654     10.491406
  H      11.999956      5.365878     11.445159
  C      16.136867      3.184450      5.660437
  H      15.220165      2.676527      6.016349
  N      13.281492      5.941688      7.979506
  C      13.428902      4.803063      7.818033
  H      13.636183      3.759656      7.696792
>
74
Coordinates from ORCA-job CoHCNLOCH2O_anion_surfscan.orca Relaxed Surface Scan Step 3
  Co     13.287053      8.201399      8.401959
  H      16.699825      2.562049      4.941371
  O      12.247564      8.816583      4.439804
  O      17.275332      7.711012      9.685912
  O      10.173029      7.582531     11.136265
  O      15.809286      4.398780      5.001128
  O      17.029881      3.408179      6.722525
  O      14.712469      2.778250     10.826600
  O      12.380799      2.734069     10.808749
  O       9.912586      3.851820      6.854028
  O      11.023991      3.699433      4.804168
  C      13.536891      3.085271     11.529661
  H      13.513101      4.141560     11.835598
  H      13.552480      2.436354     12.419724
  C      10.628757      3.025723      5.966602
  H      11.505502      2.589434      6.480860
  H       9.946787      2.228264      5.623283
  N      13.350749     10.335069      8.832828
  N      13.297472      8.853276      6.497894
  N      15.037070      8.211642      9.439964
  N      11.563938      8.328581      9.450253
  C      13.874451     10.930883      7.610420
  H      14.952769     10.723757      7.579530
  H      13.738334     12.034002      7.609237
  C      13.220497     10.299777      6.396596
  H      12.171315     10.636587      6.283863
  H      13.721779     10.660254      5.478484
  C      12.810192      8.245590      5.391697
  C      13.021690      6.757053      5.270278
  C      14.317252      6.229962      5.230490
  H      15.176857      6.876789      5.408507
  C      14.512899      4.858065      5.038977
  C      13.409401      4.003935      4.885410
  H      13.529383      2.934591      4.703206
  C      12.113248      4.546488      4.939720
  C      11.913328      5.913000      5.098926
  H      10.900757      6.316043      5.124401
  C      14.233088     10.447518      9.983793
  H      13.664218     10.115253     10.862486
  H      14.536158     11.502502     10.158215
  C      15.445332      9.555946      9.821527
  H      16.154294      9.974772      9.081013
  H      16.018254      9.542130     10.767244
  C      16.098207      7.376433      9.448668
  C      15.897209      5.902533      9.188451
  C      15.277299      5.072887     10.135915
  H      14.794037      5.534630     10.996578
  C      15.258067      3.685473      9.940636
  C      15.851114      3.125483      8.798698
  H      15.823621      2.043654      8.651015
  C      16.462388      3.965755      7.857756
  C      16.507759      5.342771      8.055517
  H      17.000320      5.978682      7.320113
  C      11.968687     10.699468      9.113899
  H      11.440304     10.741034      8.152778
  H      11.906909     11.707029      9.578778
  C      11.307369      9.654191      9.986810
  H      11.655081      9.729140     11.035711
  H      10.221473      9.855147     10.046115
  C      10.882402      7.383116     10.132142
  C      10.985411      5.960873      9.643592
  C      10.414517      5.555847      8.433047
  H       9.975049      6.285576      7.753097
  C      10.478469      4.210070      8.056464
  C      11.121928      3.272656      8.878246
  H      11.198786      2.219080      8.604461
  C      11.718182      3.699605     10.078800
  C      11.602978      5.025705     10.486644
  H      12.007781      5.378149     11.434484
  C      16.148339      3.199932      5.654855
  H      15.232323      2.685208      6.002070
  N      13.279778      5.697338      7.920163
  C      13.414581      4.554077      7.777926
  H      13.596524      3.504421      7.680622
>
74
Coordinates from ORCA-job CoHCNLOCH2O_anion_surfscan.orca Relaxed Surface Scan Step 4
  Co     13.317977      8.249838      8.396945
  H      16.714568      2.585341      4.960111
  O      12.198044      8.806667      4.469945
  O      17.261374      7.708406      9.797309
  O      10.224329      7.573835     11.129911
  O      15.805167      4.411783      4.985713
  O      17.040855      3.465126      6.724882
  O      14.697366      2.769194     10.800619
  O      12.361974      2.718004     10.799145
  O       9.898189      3.860534      6.849021
  O      11.020039      3.694768      4.800335
  C      13.524926      3.064378     11.514130
  H      13.501232      4.116095     11.834158
  H      13.546340      2.404198     12.395808
  C      10.607762      3.028312      5.961246
  H      11.473197      2.574404      6.479171
  H       9.915049      2.242898      5.611591
  N      13.358240     10.363627      8.827554
  N      13.305598      8.865904      6.495584
  N      15.048735      8.245690      9.436804
  N      11.595655      8.340326      9.439124
  C      13.871226     10.955768      7.597208
  H      14.951195     10.756899      7.563708
  H      13.726130     12.057570      7.589332
  C      13.216208     10.311953      6.389219
  H      12.163607     10.638877      6.280812
  H      13.710128     10.673191      5.467260
  C      12.790782      8.244315      5.408040
  C      13.008057      6.755536      5.290301
  C      14.305359      6.232541      5.244137
  H      15.163564      6.880207      5.425667
  C      14.506153      4.865016      5.029587
  C      13.407117      4.007591      4.864746
  H      13.533906      2.941489      4.668194
  C      12.108972      4.542947      4.937949
  C      11.903852      5.906936      5.115200
  H      10.889423      6.304843      5.143855
  C      14.247335     10.485526      9.973417
  H      13.681537     10.161793     10.857246
  H      14.551534     11.541757     10.136349
  C      15.458722      9.590683      9.816163
  H      16.168713     10.005975      9.074247
  H      16.029504      9.578743     10.762660
  C      16.093378      7.392012      9.500435
  C      15.885810      5.922501      9.217489
  C      15.269495      5.078559     10.155162
  H      14.781540      5.526167     11.020559
  C      15.258981      3.694274      9.942130
  C      15.868648      3.152108      8.800253
  H      15.846148      2.072100      8.638530
  C      16.471096      4.005946      7.866943
  C      16.500091      5.381015      8.077529
  H      16.984457      6.028541      7.346631
  C      11.974436     10.716988      9.115318
  H      11.442009     10.759261      8.156440
  H      11.907313     11.721343      9.585797
  C      11.327381      9.660468      9.985179
  H      11.679785      9.733055     11.032536
  H      10.239744      9.849150     10.050606
  C      10.926928      7.384502     10.119142
  C      11.025664      5.964819      9.622401
  C      10.450888      5.566364      8.411200
  H      10.033065      6.302423      7.724934
  C      10.467277      4.214323      8.052152
  C      11.072057      3.264323      8.888522
  H      11.115896      2.206724      8.622539
  C      11.698342      3.688238     10.075192
  C      11.621733      5.020696     10.470100
  H      12.036623      5.370578     11.414313
  C      16.157385      3.230099      5.663020
  H      15.246700      2.713834      6.020328
  N      13.340105      5.452185      7.853667
  C      13.417445      4.296584      7.774237
  H      13.496886      3.231476      7.719561
>
74
Coordinates from ORCA-job CoHCNLOCH2O_anion_surfscan.orca Relaxed Surface Scan Step 5
  Co     13.321962      8.292009      8.404191
  H      16.750539      2.614963      4.964280
  O      12.171487      8.793258      4.490643
  O      17.236305      7.697720      9.847623
  O      10.285793      7.575879     11.160375
  O      15.815462      4.426882      4.982974
  O      17.054132      3.493309      6.732489
  O      14.679035      2.756927     10.780496
  O      12.339659      2.708015     10.791827
  O       9.901548      3.898729      6.839411
  O      11.030705      3.688563      4.793846
  C      13.508865      3.044162     11.502447
  H      13.489086      4.090947     11.837802
  H      13.533820      2.371807     12.374885
  C      10.599420      3.044904      5.961729
  H      11.451936      2.579823      6.489337
  H       9.894029      2.269189      5.615376
  N      13.358503     10.394189      8.820300
  N      13.302045      8.877443      6.501140
  N      15.043339      8.268840      9.432933
  N      11.606123      8.360605      9.439275
  C      13.859265     10.981291      7.582112
  H      14.940777     10.790812      7.544361
  H      13.705100     12.081649      7.566504
  C      13.201460     10.322348      6.383397
  H      12.145647     10.640161      6.279594
  H      13.686904     10.679889      5.455486
  C      12.778772      8.241302      5.424989
  C      13.005495      6.752921      5.315022
  C      14.304884      6.234829      5.270677
  H      15.160206      6.883567      5.461717
  C      14.512864      4.872515      5.028284
  C      13.419218      4.013632      4.837892
  H      13.552887      2.951205      4.626229
  C      12.118627      4.539469      4.930433
  C      11.906929      5.899678      5.129982
  H      10.890205      6.291204      5.161153
  C      14.258346     10.519464      9.958783
  H      13.696147     10.208962     10.849640
  H      14.571998     11.574556     10.109245
  C      15.463246      9.613792      9.803224
  H      16.172476     10.019002      9.054822
  H      16.036737      9.604433     10.747853
  C      16.072060      7.397907      9.522591
  C      15.856108      5.930620      9.225657
  C      15.241201      5.077035     10.156135
  H      14.740778      5.516149     11.018553
  C      15.253172      3.692959      9.941864
  C      15.890133      3.160159      8.810169
  H      15.886517      2.079977      8.648528
  C      16.476497      4.023392      7.875825
  C      16.478214      5.398960      8.085022
  H      16.955210      6.053229      7.355276
  C      11.974692     10.740659      9.120388
  H      11.434651     10.784528      8.165736
  H      11.907049     11.742694      9.595369
  C      11.339000      9.678130      9.992787
  H      11.701135      9.747927     11.036834
  H      10.251363      9.863697     10.068605
  C      10.962483      7.394692     10.131168
  C      11.053910      5.977702      9.622647
  C      10.482920      5.591238      8.405554
  H      10.087752      6.336175      7.715729
  C      10.463092      4.237486      8.051133
  C      11.031315      3.273073      8.896614
  H      11.050888      2.214498      8.631755
  C      11.677538      3.686803     10.076136
  C      11.630148      5.021010     10.469817
  H      12.048544      5.361973     11.415641
  C      16.179005      3.250869      5.663733
  H      15.273061      2.720747      6.011772
  N      13.351521      5.196636      7.820846
  C      13.429943      4.040541      7.748194
  H      13.505063      2.973834      7.702391
>
74
Coordinates from ORCA-job CoHCNLOCH2O_anion_surfscan.orca Relaxed Surface Scan Step 6
  Co     13.346490      8.324963      8.398430
  H      16.780713      2.677113      4.977186
  O      12.066413      8.774291      4.541273
  O      17.183160      7.662428     10.039532
  O      10.390138      7.568109     11.193210
  O      15.819866      4.474646      4.998823
  O      17.073196      3.552719      6.747818
  O      14.654940      2.720205     10.748249
  O      12.310758      2.682672     10.765199
  O       9.907965      3.949173      6.817246
  O      11.043760      3.671326      4.779546
  C      13.486346      2.997272     11.478066
  H      13.472672      4.035645     11.837602
  H      13.508079      2.304648     12.334690
  C      10.579649      3.060467      5.952805
  H      11.408843      2.569832      6.493624
  H       9.849311      2.307005      5.608799
  N      13.365066     10.421734      8.790842
  N      13.292717      8.893407      6.492805
  N      15.059115      8.296654      9.411266
  N      11.637170      8.377701      9.430281
  C      13.845643     11.008835      7.544773
  H      14.928265     10.826273      7.494872
  H      13.681981     12.107648      7.527788
  C      13.176015     10.335575      6.361546
  H      12.115913     10.642805      6.272527
  H      13.643455     10.687406      5.422099
  C      12.726373      8.238915      5.449194
  C      12.974563      6.754928      5.343311
  C      14.280868      6.254371      5.307209
  H      15.125048      6.913334      5.511738
  C      14.509583      4.900085      5.038870
  C      13.430263      4.030443      4.818533
  H      13.582089      2.972728      4.595637
  C      12.122293      4.534074      4.924028
  C      11.890348      5.888240      5.143345
  H      10.868626      6.266047      5.169454
  C      14.280293     10.557567      9.918157
  H      13.726274     10.262213     10.819185
  H      14.598631     11.613577     10.049959
  C      15.482209      9.645029      9.767811
  H      16.186326     10.040461      9.008831
  H      16.058708      9.643602     10.709819
  C      16.047101      7.396284      9.604972
  C      15.831502      5.934100      9.274216
  C      15.220865      5.056415     10.185364
  H      14.708655      5.473277     11.051701
  C      15.253448      3.676434      9.948884
  C      15.923284      3.168781      8.824313
  H      15.938051      2.091394      8.646967
  C      16.490519      4.055186      7.900982
  C      16.458394      5.428882      8.123858
  H      16.918769      6.100079      7.398633
  C      11.982929     10.759316      9.110991
  H      11.428714     10.799392      8.164352
  H      11.916525     11.760704      9.587136
  C      11.369379      9.691118      9.992768
  H      11.749358      9.761888     11.030179
  H      10.281554      9.867259     10.087068
  C      11.029295      7.399822     10.138189
  C      11.105569      5.988135      9.611926
  C      10.539779      5.622755      8.385540
  H      10.175899      6.381748      7.694195
  C      10.468513      4.269143      8.034856
  C      10.986278      3.285401      8.890406
  H      10.967670      2.226588      8.626359
  C      11.657214      3.678509     10.063294
  C      11.651186      5.012886     10.458230
  H      12.072043      5.340338     11.407557
  C      16.199384      3.302802      5.677986
  H      15.300598      2.760401      6.023983
  N      13.407983      4.928921      7.793767
  C      13.433639      3.768943      7.747579
  H      13.462718      2.697074      7.745020
>
74
Coordinates from ORCA-job CoHCNLOCH2O_anion_surfscan.orca Relaxed Surface Scan Step 7
  Co     13.410589      8.348689      8.303837
  H      16.959770      2.893605      5.158758
  O      11.874780      8.728630      4.534271
  O      16.128872      7.584311     11.169278
  O      10.775336      7.506980     11.331699
  O      15.818920      4.546641      4.941462
  O      17.049808      3.950258      6.855239
  O      14.590112      2.551702     10.684776
  O      12.239118      2.544403     10.694706
  O       9.966338      4.070584      6.777688
  O      11.058856      3.632300      4.741731
  C      13.416838      2.747976     11.439717
  H      13.416689      3.730288     11.932528
  H      13.423203      1.948826     12.198557
  C      10.559370      3.102129      5.940838
  H      11.355434      2.575610      6.496425
  H       9.777460      2.387434      5.627819
  N      13.457236     10.456419      8.665042
  N      13.214461      8.914005      6.403993
  N      15.189514      8.334851      9.178278
  N      11.810204      8.363695      9.459157
  C      13.789459     11.054074      7.378984
  H      14.868119     10.911908      7.222641
  H      13.584296     12.145877      7.377044
  C      13.033646     10.347896      6.270795
  H      11.959929     10.618396      6.282421
  H      13.396649     10.703657      5.287818
  C      12.612226      8.229246      5.402512
  C      12.914323      6.757183      5.303692
  C      14.233931      6.290436      5.275992
  H      15.060902      6.971070      5.480860
  C      14.497588      4.945841      4.994824
  C      13.443271      4.049350      4.759236
  H      13.631655      2.994929      4.547235
  C      12.123186      4.515872      4.871364
  C      11.857131      5.863045      5.095754
  H      10.826347      6.213984      5.119189
  C      14.478128     10.627601      9.697795
  H      14.017439     10.369477     10.660177
  H      14.810710     11.686057      9.753325
  C      15.646313      9.685374      9.461789
  H      16.246181     10.044869      8.601973
  H      16.294777      9.696286     10.353732
  C      15.617633      7.388079     10.053667
  C      15.570807      5.955939      9.566714
  C      15.073373      4.946310     10.403076
  H      14.604412      5.243370     11.339036
  C      15.179164      3.608941     10.015025
  C      15.917160      3.266662      8.867698
  H      16.029872      2.215864      8.592076
  C      16.395604      4.280850      8.029960
  C      16.198878      5.623366      8.357144
  H      16.539791      6.406797      7.681623
  C      12.104959     10.753727      9.130985
  H      11.453887     10.783440      8.247350
  H      12.063214     11.750996      9.618469
  C      11.610855      9.667919     10.069065
  H      12.120533      9.725260     11.049594
  H      10.542723      9.837869     10.300164
  C      11.283515      7.363097     10.205063
  C      11.275130      5.965347      9.629599
  C      10.694595      5.667841      8.390178
  H      10.392947      6.466690      7.713780
  C      10.523853      4.329143      8.011722
  C      10.953787      3.293515      8.852973
  H      10.853218      2.244191      8.571078
  C      11.658832      3.610268     10.027949
  C      11.751616      4.932653     10.452118
  H      12.188264      5.207605     11.409967
  C      16.273287      3.505429      5.769980
  H      15.422350      2.895734      6.121772
  N      13.430800      4.648737      7.693551
  C      13.443132      3.488263      7.662071
  H      13.459643      2.414472      7.698850
>
74
Coordinates from ORCA-job CoHCNLOCH2O_anion_surfscan.orca Relaxed Surface Scan Step 8
  Co     13.414288      8.351917      8.301539
  H      16.985136      2.946946      5.147662
  O      11.817483      8.724984      4.575909
  O      16.109569      7.589548     11.172572
  O      10.807906      7.514961     11.338632
  O      15.823909      4.591336      4.970040
  O      17.064343      3.961198      6.868273
  O      14.588199      2.555818     10.681423
  O      12.234909      2.550676     10.678220
  O       9.967697      4.097492      6.770075
  O      11.071205      3.628643      4.742548
  C      13.409655      2.748635     11.429886
  H      13.407710      3.727414     11.929544
  H      13.411727      1.944564     12.183634
  C      10.544816      3.115250      5.939372
  H      11.319862      2.568413      6.504113
  H       9.748404      2.420696      5.617704
  N      13.461990     10.467451      8.656496
  N      13.208966      8.926663      6.406385
  N      15.188108      8.344006      9.175086
  N      11.816280      8.379046      9.455164
  C      13.793825     11.065049      7.370835
  H      14.871617     10.918921      7.211828
  H      13.592353     12.157533      7.369612
  C      13.031649     10.359437      6.267175
  H      11.958889     10.633240      6.281063
  H      13.393059     10.709730      5.281392
  C      12.580325      8.234453      5.426554
  C      12.893427      6.765323      5.334366
  C      14.217392      6.310762      5.320220
  H      15.035168      7.000182      5.531834
  C      14.496834      4.972303      5.024062
  C      13.452671      4.070831      4.765269
  H      13.651762      3.019035      4.550572
  C      12.127288      4.520953      4.880237
  C      11.846381      5.863849      5.112016
  H      10.812886      6.206491      5.127636
  C      14.482897     10.639297      9.689340
  H      14.021102     10.386134     10.652437
  H      14.818776     11.696875      9.741617
  C      15.648779      9.693252      9.457024
  H      16.251499     10.048815      8.597600
  H      16.295645      9.703033     10.350215
  C      15.604829      7.395774     10.054034
  C      15.552310      5.965448      9.563314
  C      15.055551      4.954098     10.398070
  H      14.578196      5.250592     11.329877
  C      15.181627      3.616076     10.018839
  C      15.940732      3.277176      8.885102
  H      16.070132      2.226896      8.615112
  C      16.401228      4.291834      8.038849
  C      16.184504      5.634282      8.355850
  H      16.525214      6.418063      7.680725
  C      12.110652     10.767118      9.123874
  H      11.457978     10.796120      8.241517
  H      12.070678     11.765175      9.609849
  C      11.618011      9.683025     10.064534
  H      12.129072      9.740515     11.044293
  H      10.550071      9.853220     10.296885
  C      11.302342      7.375432     10.205667
  C      11.293928      5.981320      9.622823
  C      10.718109      5.690649      8.379730
  H      10.422896      6.493161      7.704782
  C      10.528633      4.352802      8.004481
  C      10.934273      3.314077      8.852926
  H      10.821387      2.266200      8.570346
  C      11.652948      3.622477     10.020910
  C      11.761543      4.943698     10.444158
  H      12.199530      5.214581     11.402490
  C      16.290960      3.535603      5.772819
  H      15.447680      2.907915      6.109836
  N      13.434348      4.353670      7.656463
  C      13.455359      3.193355      7.628449
  H      13.475844      2.118637      7.683461
>
74
Coordinates from ORCA-job CoHCNLOCH2O_anion_surfscan.orca Relaxed Surface Scan Step 9
  Co     13.419853      8.342180      8.299020
  H      17.023567      3.011111      5.139885
  O      11.767658      8.723405      4.607708
  O      16.065936      7.608922     11.186836
  O      10.824872      7.524998     11.345467
  O      15.829286      4.635256      4.999754
  O      17.075912      3.980693      6.885124
  O      14.583371      2.565169     10.681560
  O      12.229022      2.559494     10.665352
  O       9.974501      4.129669      6.759152
  O      11.083598      3.626226      4.739986
  C      13.400330      2.752184     11.424136
  H      13.395355      3.727296     11.931004
  H      13.398600      1.942742     12.172213
  C      10.526086      3.131053      5.932554
  H      11.275573      2.556802      6.503034
  H       9.709672      2.465152      5.600748
  N      13.468725     10.472799      8.649497
  N      13.197740      8.934270      6.408295
  N      15.196796      8.351938      9.161201
  N      11.828001      8.390072      9.459337
  C      13.793706     11.070486      7.363028
  H      14.869787     10.921461      7.195557
  H      13.595132     12.163569      7.363646
  C      13.020862     10.365959      6.267208
  H      11.948735     10.641438      6.289360
  H      13.374692     10.713032      5.277389
  C      12.550588      8.239102      5.443382
  C      12.874238      6.773641      5.354999
  C      14.202054      6.330576      5.358890
  H      15.010664      7.028809      5.575886
  C      14.496792      4.996444      5.057886
  C      13.462528      4.088377      4.784141
  H      13.672206      3.038928      4.569432
  C      12.131956      4.525264      4.889297
  C      11.837114      5.865585      5.117978
  H      10.801693      6.202163      5.118736
  C      14.494345     10.646518      9.676843
  H      14.039054     10.392544     10.642706
  H      14.829444     11.704553      9.727030
  C      15.658958      9.700970      9.437778
  H      16.255675     10.055122      8.573740
  H      16.311255      9.712012     10.327143
  C      15.587651      7.409247     10.058147
  C      15.535825      5.979781      9.568379
  C      15.039959      4.967136     10.402210
  H      14.559330      5.262739     11.332593
  C      15.176190      3.629827     10.024499
  C      15.946881      3.295434      8.898319
  H      16.082051      2.245997      8.628815
  C      16.398399      4.309786      8.048482
  C      16.169656      5.651630      8.361434
  H      16.512351      6.437383      7.689813
  C      12.121089     10.775689      9.123847
  H      11.462754     10.804128      8.245805
  H      12.085692     11.774714      9.608279
  C      11.633899      9.693918     10.068893
  H      12.151098      9.751789     11.045399
  H      10.567413      9.864046     10.307699
  C      11.315242      7.387166     10.210706
  C      11.306927      5.997622      9.620611
  C      10.741375      5.715502      8.371003
  H      10.449767      6.522457      7.699789
  C      10.542779      4.379241      7.992280
  C      10.932252      3.337949      8.843800
  H      10.815897      2.291586      8.557701
  C      11.652105      3.637161     10.012389
  C      11.765354      4.955719     10.441302
  H      12.197734      5.221965     11.403424
  C      16.314182      3.568515      5.776481
  H      15.483516      2.914701      6.092884
  N      13.439651      4.045623      7.619532
  C      13.464256      2.884751      7.594680
  H      13.489741      1.808958      7.654133
>
74
Coordinates from ORCA-job CoHCNLOCH2O_anion_surfscan.orca Relaxed Surface Scan Step 10
  Co     13.424665      8.331966      8.300921
  H      17.057305      3.053084      5.146043
  O      11.759533      8.720954      4.616079
  O      16.007269      7.638357     11.212040
  O      10.819935      7.535674     11.346837
  O      15.829765      4.649383      4.998386
  O      17.079022      4.025889      6.890572
  O      14.583404      2.581271     10.674847
  O      12.229516      2.570493     10.653950
  O       9.972211      4.157993      6.754283
  O      11.085816      3.627822      4.743045
  C      13.399230      2.758339     11.416668
  H      13.390647      3.728894     11.932526
  H      13.397350      1.942240     12.157547
  C      10.500111      3.146117      5.929317
  H      11.225909      2.547218      6.503081
  H       9.665716      2.508664      5.586832
  N      13.476137     10.475978      8.649505
  N      13.192643      8.935769      6.414339
  N      15.209412      8.367271      9.151034
  N      11.840820      8.399506      9.469281
  C      13.796137     11.071744      7.361489
  H      14.870907     10.920514      7.188175
  H      13.599493     12.165242      7.362154
  C      13.017287     10.366906      6.270723
  H      11.945742     10.644299      6.296409
  H      13.367722     10.710644      5.278554
  C      12.543538      8.239577      5.452665
  C      12.868914      6.775193      5.371379
  C      14.197740      6.335256      5.380080
  H      15.004714      7.036932      5.591813
  C      14.496413      5.002842      5.076573
  C      13.464257      4.091717      4.805708
  H      13.677124      3.044505      4.585431
  C      12.132749      4.525426      4.905511
  C      11.834843      5.865394      5.131309
  H      10.799511      6.201690      5.121464
  C      14.503898     10.656111      9.672560
  H      14.055854     10.396617     10.640239
  H      14.831831     11.716528      9.722160
  C      15.670346      9.715757      9.425942
  H      16.261311     10.072100      8.559042
  H      16.326636      9.727367     10.312526
  C      15.566917      7.431737     10.069422
  C      15.522824      6.004541      9.577662
  C      15.028145      4.987325     10.406223
  H      14.550447      5.277764     11.339710
  C      15.166040      3.653032     10.019582
  C      15.935599      3.327694      8.891235
  H      16.074244      2.280301      8.617580
  C      16.387651      4.345965      8.047779
  C      16.157395      5.685554      8.369047
  H      16.502949      6.476979      7.705863
  C      12.130970     10.782063      9.127210
  H      11.468805     10.807221      8.252004
  H      12.098607     11.783141      9.607666
  C      11.647763      9.703724     10.077114
  H      12.168972      9.764281     11.051356
  H      10.582063      9.872644     10.319576
  C      11.318458      7.398873     10.215553
  C      11.314313      6.013297      9.619657
  C      10.752532      5.738128      8.366821
  H      10.456228      6.548370      7.701681
  C      10.554137      4.403123      7.982311
  C      10.943695      3.360146      8.830555
  H      10.822468      2.315169      8.543108
  C      11.661040      3.652588     10.001563
  C      11.772324      4.968957     10.436845
  H      12.199487      5.231366     11.402288
  C      16.332667      3.594505      5.779075
  H      15.514567      2.924910      6.092402
  N      13.440694      3.737747      7.583012
  C      13.467460      2.575489      7.559808
  H      13.494104      1.498265      7.614503
>
74
Coordinates from ORCA-job CoHCNLOCH2O_anion_surfscan.orca Relaxed Surface Scan Step 11
  Co     13.430648      8.333890      8.300980
  H      17.076814      3.093038      5.145136
  O      11.735578      8.725617      4.634406
  O      15.981523      7.655148     11.226125
  O      10.833343      7.544654     11.349584
  O      15.826221      4.671951      5.009271
  O      17.078232      4.052316      6.897625
  O      14.582384      2.592628     10.677535
  O      12.229892      2.580263     10.652764
  O       9.978041      4.181588      6.751539
  O      11.087259      3.631140      4.744399
  C      13.397599      2.761850     11.418620
  H      13.387578      3.728168     11.943048
  H      13.395105      1.939534     12.152610
  C      10.480508      3.159453      5.925229
  H      11.186420      2.537055      6.497322
  H       9.628862      2.549701      5.575031
  N      13.480087     10.484758      8.646001
  N      13.190306      8.942992      6.415668
  N      15.213852      8.379954      9.151635
  N      11.848439      8.411453      9.469763
  C      13.800411     11.078522      7.357418
  H      14.874631     10.924400      7.183155
  H      13.606544     12.172578      7.357235
  C      13.017754     10.373949      6.269788
  H      11.946918     10.653714      6.297475
  H      13.366329     10.714546      5.275797
  C      12.529153      8.245950      5.462959
  C      12.856595      6.782709      5.384110
  C      14.187110      6.347154      5.401654
  H      14.990243      7.053799      5.610793
  C      14.491585      5.015580      5.100668
  C      13.463301      4.099124      4.834791
  H      13.680210      3.053550      4.613215
  C      12.129817      4.529940      4.919797
  C      11.826716      5.870308      5.137521
  H      10.791347      6.205672      5.115439
  C      14.507007     10.668337      9.669248
  H      14.058906     10.410298     10.637247
  H      14.833569     11.729322      9.716643
  C      15.674223      9.728419      9.425418
  H      16.266543     10.083734      8.559077
  H      16.328795      9.740756     10.313341
  C      15.556420      7.446704     10.078231
  C      15.510390      6.020879      9.584396
  C      15.015800      5.001100     10.409748
  H      14.544267      5.288408     11.347283
  C      15.150463      3.668121     10.016491
  C      15.914359      3.348101      8.883555
  H      16.056636      2.302552      8.607303
  C      16.373082      4.368467      8.047144
  C      16.144884      5.706912      8.374237
  H      16.495475      6.501608      7.717773
  C      12.135356     10.792563      9.123335
  H      11.472586     10.816172      8.248620
  H      12.103764     11.794654      9.601733
  C      11.653480      9.715972     10.075602
  H      12.174847      9.778762     11.049612
  H      10.587464      9.883107     10.317914
  C      11.330396      7.410013     10.217502
  C      11.331948      6.026921      9.617444
  C      10.776010      5.756985      8.360529
  H      10.475427      6.570364      7.701306
  C      10.578685      4.423171      7.970976
  C      10.973219      3.378524      8.813946
  H      10.845976      2.334705      8.527537
  C      11.679200      3.665961      9.991853
  C      11.785771      4.980549     10.433819
  H      12.202469      5.239610     11.404622
  C      16.342098      3.617271      5.780987
  H      15.533580      2.933835      6.087255
  N      13.452555      3.441655      7.547281
  C      13.475516      2.277767      7.527189
  H      13.498429      1.199213      7.574944
>
74
Coordinates from ORCA-job CoHCNLOCH2O_anion_surfscan.orca Relaxed Surface Scan Step 12
  Co     13.434102      8.339738      8.300221
  H      17.078556      3.113709      5.147732
  O      11.731922      8.741814      4.635628
  O      15.968890      7.668389     11.235171
  O      10.854213      7.551574     11.356810
  O      15.817411      4.684029      5.013887
  O      17.064989      4.070347      6.902454
  O      14.586635      2.605228     10.693749
  O      12.236508      2.588947     10.658748
  O       9.989721      4.200487      6.753967
  O      11.079780      3.647783      4.741218
  C      13.399622      2.767070     11.430949
  H      13.385497      3.730451     11.961464
  H      13.395737      1.940542     12.160168
  C      10.473706      3.174822      5.921990
  H      11.176719      2.542478      6.485640
  H       9.612020      2.577930      5.574177
  N      13.479984     10.496011      8.643606
  N      13.191121      8.954630      6.414296
  N      15.213688      8.393052      9.155819
  N      11.852557      8.421975      9.469176
  C      13.803233     11.089495      7.356088
  H      14.877611     10.934219      7.183669
  H      13.610759     12.183870      7.355769
  C      13.021193     10.385876      6.268021
  H      11.950784     10.667304      6.294560
  H      13.370697     10.725080      5.273900
  C      12.526717      8.260129      5.462099
  C      12.850490      6.796728      5.384781
  C      14.180472      6.359521      5.409142
  H      14.983634      7.067251      5.614184
  C      14.483905      5.026147      5.116065
  C      13.455025      4.108095      4.858991
  H      13.670591      3.062130      4.640562
  C      12.122410      4.543642      4.926077
  C      11.820367      5.886052      5.133566
  H      10.786189      6.224310      5.101257
  C      14.504209     10.680993      9.669308
  H      14.053961     10.423667     10.636468
  H      14.829860     11.742291      9.716542
  C      15.672743      9.741555      9.429808
  H      16.267549     10.096493      8.565010
  H      16.324694      9.754414     10.319682
  C      15.548424      7.460110     10.085524
  C      15.496588      6.035305      9.590313
  C      15.006186      5.014499     10.416721
  H      14.546464      5.299873     11.360659
  C      15.134155      3.681906     10.018340
  C      15.883692      3.363491      8.876059
  H      16.030577      2.318840      8.601965
  C      16.348853      4.384959      8.044816
  C      16.125506      5.722904      8.376530
  H      16.479574      6.518969      7.723643
  C      12.134235     10.802434      9.118227
  H      11.472384     10.823356      8.242779
  H      12.100142     11.805394      9.594780
  C      11.653678      9.726893     10.072193
  H      12.173424      9.792746     11.046835
  H      10.586791      9.891585     10.312637
  C      11.345025      7.418920     10.221802
  C      11.352605      6.037452      9.619459
  C      10.803248      5.771190      8.358586
  H      10.497831      6.586581      7.704222
  C      10.609426      4.438557      7.963723
  C      11.013976      3.391900      8.799356
  H      10.882220      2.349047      8.514215
  C      11.704288      3.676361      9.986654
  C      11.801502      4.989594     10.435924
  H      12.205048      5.246068     11.412862
  C      16.337626      3.630084      5.782765
  H      15.533032      2.941008      6.085403
  N      13.466041      3.150090      7.507104
  C      13.483728      1.984720      7.489036
  H      13.500208      0.905040      7.531696
>
74
Coordinates from ORCA-job CoHCNLOCH2O_anion_surfscan.orca Relaxed Surface Scan Step 13
  Co     13.435862      8.353319      8.301155
  H      17.063118      3.122513      5.145746
  O      11.725085      8.761022      4.640089
  O      15.980184      7.671332     11.237524
  O      10.866051      7.561741     11.359898
  O      15.807036      4.699336      5.021763
  O      17.052588      4.076528      6.903260
  O      14.593270      2.615354     10.709220
  O      12.245385      2.600511     10.665440
  O       9.999729      4.212785      6.758233
  O      11.072061      3.665692      4.739215
  C      13.404577      2.773716     11.442622
  H      13.388574      3.734759     11.978289
  H      13.397898      1.943687     12.167892
  C      10.474358      3.187172      5.921701
  H      11.182756      2.553764      6.476893
  H       9.608821      2.592638      5.579290
  N      13.478786     10.510403      8.641169
  N      13.192816      8.969909      6.412619
  N      15.207888      8.404495      9.167773
  N      11.851418      8.435333      9.466672
  C      13.809308     11.102649      7.355551
  H      14.883870     10.943122      7.187784
  H      13.620697     12.197795      7.353466
  C      13.029348     10.401395      6.264514
  H      11.960056     10.687321      6.284713
  H      13.386368     10.739424      5.272488
  C      12.521290      8.277170      5.463757
  C      12.842333      6.813289      5.387200
  C      14.171723      6.375054      5.417753
  H      14.975684      7.082856      5.618991
  C      14.474562      5.039760      5.132376
  C      13.445765      4.119328      4.883821
  H      13.660974      3.073487      4.665982
  C      12.114340      4.559489      4.933198
  C      11.812646      5.903609      5.131273
  H      10.779166      6.243021      5.089252
  C      14.497126     10.694296      9.672898
  H      14.039556     10.440164     10.637456
  H      14.825425     11.754760      9.720831
  C      15.666249      9.752768      9.443869
  H      16.268900     10.106072      8.583739
  H      16.310779      9.766278     10.339085
  C      15.549618      7.467628     10.090933
  C      15.489540      6.044419      9.591467
  C      15.002707      5.023270     10.419153
  H      14.556226      5.306771     11.369956
  C      15.121910      3.690530     10.017290
  C      15.853879      3.371380      8.864490
  H      16.004462      2.327448      8.592423
  C      16.328735      4.393668      8.039772
  C      16.113015      5.732149      8.374635
  H      16.472908      6.527098      7.723539
  C      12.130106     10.814657      9.108758
  H      11.472198     10.830549      8.230283
  H      12.090790     11.819192      9.581728
  C      11.646954      9.741184     10.064238
  H      12.160424      9.811653     11.041939
  H      10.578294      9.905774     10.297591
  C      11.353256      7.430400     10.223358
  C      11.368694      6.049261      9.619991
  C      10.821612      5.783884      8.357685
  H      10.506681      6.599208      7.707881
  C      10.636493      4.451301      7.958264
  C      11.058149      3.404049      8.784648
  H      10.924542      2.361742      8.500878
  C      11.730739      3.688510      9.981533
  C      11.817191      5.001118     10.436033
  H      12.209485      5.256083     11.417919
  C      16.324688      3.639397      5.783432
  H      15.517215      2.954077      6.086320
  N      13.477009      2.865725      7.472233
  C      13.494431      1.699629      7.456288
  H      13.510572      0.619266      7.496128
>
74
Coordinates from ORCA-job CoHCNLOCH2O_anion_surfscan.orca Relaxed Surface Scan Step 14
  Co     13.439784      8.368319      8.296873
  H      17.040201      3.124558      5.151662
  O      11.724924      8.786877      4.633009
  O      15.973769      7.688097     11.238642
  O      10.873193      7.569430     11.359629
  O      15.796917      4.713298      5.032355
  O      17.025847      4.070517      6.913789
  O      14.595049      2.633076     10.746481
  O      12.250819      2.611656     10.686525
  O      10.022580      4.214629      6.762438
  O      11.064470      3.688630      4.728647
  C      13.402651      2.787582     11.472575
  H      13.380136      3.749141     12.008035
  H      13.393619      1.958085     12.198452
  C      10.494142      3.194768      5.917324
  H      11.221687      2.571273      6.458476
  H       9.630551      2.589551      5.588646
  N      13.478696     10.522305      8.641240
  N      13.189654      8.988537      6.408983
  N      15.211688      8.416109      9.163389
  N      11.857390      8.444178      9.466417
  C      13.807446     11.118902      7.356992
  H      14.881967     10.960861      7.187637
  H      13.618001     12.213860      7.358834
  C      13.026860     10.420538      6.264560
  H      11.957660     10.706813      6.286138
  H      13.383028     10.760814      5.273032
  C      12.518567      8.299346      5.457099
  C      12.836365      6.834938      5.378577
  C      14.164531      6.393829      5.417899
  H      14.968983      7.100729      5.620346
  C      14.465802      5.056427      5.140624
  C      13.436483      4.136131      4.894089
  H      13.649863      3.089691      4.678672
  C      12.106803      4.581522      4.926319
  C      11.806239      5.927054      5.116926
  H      10.773519      6.268130      5.067906
  C      14.498803     10.704740      9.672066
  H      14.043405     10.447513     10.636804
  H      14.825725     11.765516      9.721955
  C      15.668975      9.764911      9.439054
  H      16.268748     10.119689      8.577614
  H      16.315678      9.778662     10.332729
  C      15.546223      7.480981     10.091514
  C      15.478465      6.055695      9.598028
  C      14.996985      5.038944     10.434357
  H      14.565593      5.326272     11.391019
  C      15.103220      3.704183     10.033688
  C      15.811237      3.377667      8.868922
  H      15.954801      2.332418      8.600295
  C      16.295691      4.395562      8.043893
  C      16.092774      5.736230      8.377969
  H      16.457653      6.527435      7.725088
  C      12.130425     10.824774      9.111105
  H      11.471482     10.841746      8.233416
  H      12.091070     11.828432      9.585889
  C      11.649914      9.749104     10.065336
  H      12.163700      9.819563     11.042858
  H      10.581031      9.910745     10.299558
  C      11.361545      7.438099     10.223528
  C      11.383850      6.056450      9.621744
  C      10.845915      5.788410      8.356040
  H      10.524950      6.601524      7.706480
  C      10.672451      4.454993      7.954197
  C      11.107843      3.408920      8.775852
  H      10.982900      2.366059      8.491659
  C      11.754785      3.697075      9.985467
  C      11.826137      5.010029     10.442872
  H      12.201601      5.266268     11.430940
  C      16.302358      3.643539      5.788450
  H      15.487411      2.963506      6.083378
  N      13.493941      2.586175      7.410094
  C      13.505558      1.419720      7.391746
  H      13.514218      0.338394      7.422407
>
74
Coordinates from ORCA-job CoHCNLOCH2O_anion_surfscan.orca Relaxed Surface Scan Step 15
  Co     13.440991      8.383960      8.284481
  H      17.005956      3.126763      5.156511
  O      11.715567      8.818580      4.620348
  O      15.958306      7.707127     11.226140
  O      10.886463      7.575064     11.361355
  O      15.795084      4.747219      5.075204
  O      16.996964      4.027696      6.941324
  O      14.594857      2.655167     10.813336
  O      12.254406      2.624537     10.711246
  O      10.056712      4.213046      6.762420
  O      11.070608      3.711481      4.714912
  C      13.390288      2.808176     11.517640
  H      13.354072      3.772722     12.047876
  H      13.372446      1.982710     12.247923
  C      10.534487      3.200580      5.911604
  H      11.288527      2.598125      6.440152
  H       9.679712      2.574306      5.599321
  N      13.477253     10.536034      8.639719
  N      13.173233      9.014507      6.402947
  N      15.216677      8.420113      9.138973
  N      11.867085      8.452945      9.468330
  C      13.792939     11.141372      7.356374
  H      14.866426     10.988236      7.176478
  H      13.599854     12.235593      7.366671
  C      13.005383     10.446693      6.266633
  H      11.935532     10.729795      6.298562
  H      13.352123     10.792389      5.273751
  C      12.507410      8.328767      5.444723
  C      12.828436      6.865438      5.363777
  C      14.156408      6.426533      5.423271
  H      14.956591      7.135826      5.634011
  C      14.463013      5.087323      5.160269
  C      13.437957      4.163959      4.907193
  H      13.653043      3.116668      4.699469
  C      12.108396      4.609459      4.913553
  C      11.802668      5.955283      5.092027
  H      10.769665      6.294043      5.031534
  C      14.508950     10.709177      9.661197
  H      14.064410     10.444449     10.628890
  H      14.837777     11.769153      9.715766
  C      15.676141      9.769569      9.409190
  H      16.261982     10.125543      8.538900
  H      16.336095      9.783585     10.293250
  C      15.538184      7.490537     10.078068
  C      15.462735      6.059624      9.599977
  C      14.986914      5.054774     10.453987
  H      14.570150      5.354259     11.413475
  C      15.082265      3.714326     10.068705
  C      15.765912      3.368969      8.895543
  H      15.900093      2.319493      8.639019
  C      16.260171      4.374727      8.061000
  C      16.069019      5.720819      8.380562
  H      16.440302      6.501982      7.719223
  C      12.134196     10.836048      9.124662
  H      11.467066     10.859376      8.253268
  H      12.100210     11.836573      9.606468
  C      11.662739      9.754506     10.076027
  H      12.184694      9.819548     11.049545
  H      10.595722      9.912923     10.320290
  C      11.372380      7.444996     10.223905
  C      11.397627      6.063534      9.622612
  C      10.872405      5.791745      8.352496
  H      10.549269      6.601816      7.700214
  C      10.710959      4.456873      7.950047
  C      11.155134      3.412882      8.770866
  H      11.042436      2.369090      8.485056
  C      11.774614      3.705873      9.993419
  C      11.830620      5.019596     10.451114
  H      12.187429      5.279567     11.445009
  C      16.274212      3.644543      5.801562
  H      15.442819      2.974680      6.073701
  N      13.505980      2.310481      7.319532
  C      13.522816      1.144170      7.294849
  H      13.536983      0.062100      7.305792
>
74
Coordinates from ORCA-job CoHCNLOCH2O_anion_surfscan.orca Relaxed Surface Scan Step 16
  Co     13.442294      8.401023      8.268511
  H      16.951637      3.118467      5.169838
  O      11.700930      8.853535      4.607549
  O      15.953973      7.732772     11.211086
  O      10.894308      7.577534     11.357056
  O      15.789480      4.781995      5.131784
  O      16.964437      3.977317      6.975061
  O      14.601163      2.682989     10.894795
  O      12.266732      2.636459     10.729179
  O      10.089305      4.203959      6.760767
  O      11.076052      3.735308      4.698608
  C      13.378018      2.831766     11.565790
  H      13.320651      3.799494     12.089255
  H      13.347036      2.010883     12.300791
  C      10.578867      3.203380      5.902333
  H      11.362061      2.625542      6.416388
  H       9.737604      2.551562      5.605512
  N      13.476547     10.548653      8.638151
  N      13.155089      9.043346      6.393850
  N      15.223096      8.422802      9.113226
  N      11.877460      8.459819      9.468184
  C      13.776919     11.164968      7.356117
  H      14.848994     11.017458      7.163766
  H      13.579905     12.258234      7.377031
  C      12.981307     10.475604      6.268630
  H      11.910805     10.754948      6.312356
  H      13.317802     10.829319      5.275098
  C      12.492803      8.361207      5.430314
  C      12.817460      6.898912      5.345935
  C      14.144759      6.462463      5.429222
  H      14.939886      7.173887      5.651489
  C      14.457168      5.121216      5.182445
  C      13.437034      4.195408      4.918794
  H      13.653478      3.146434      4.722576
  C      12.107854      4.640514      4.896651
  C      11.796369      5.986407      5.062288
  H      10.763189      6.322656      4.989576
  C      14.521351     10.712588      9.648365
  H      14.089686     10.439624     10.619519
  H      14.851937     11.771783      9.707337
  C      15.684858      9.773808      9.374372
  H      16.253089     10.130252      8.492932
  H      16.360939      9.789943     10.246220
  C      15.536740      7.502187     10.064600
  C      15.454734      6.063844      9.608055
  C      14.986449      5.073642     10.483497
  H      14.584319      5.387443     11.444855
  C      15.069979      3.726858     10.117132
  C      15.726124      3.359022      8.935655
  H      15.841725      2.304504      8.689474
  C      16.228937      4.349667      8.087893
  C      16.051126      5.701977      8.389870
  H      16.426796      6.470561      7.716348
  C      12.139408     10.845855      9.140111
  H      11.463225     10.876852      8.275897
  H      12.111670     11.842478      9.630290
  C      11.677450      9.757046     10.087114
  H      12.208702      9.814835     11.056017
  H      10.612847      9.912596     10.342889
  C      11.380986      7.449452     10.219485
  C      11.410231      6.068117      9.618587
  C      10.894386      5.790748      8.346058
  H      10.566342      6.596293      7.690557
  C      10.746822      4.453791      7.944418
  C      11.203002      3.413445      8.764407
  H      11.107984      2.368440      8.475774
  C      11.798462      3.712904      9.997374
  C      11.839036      5.027858     10.453372
  H      12.181449      5.292948     11.450813
  C      16.234792      3.643750      5.825936
  H      15.382080      2.994488      6.081599
  N      13.516956      2.038826      7.210501
  C      13.536909      0.872929      7.177333
  H      13.552944     -0.209451      7.172592
>
74
Coordinates from ORCA-job CoHCNLOCH2O_anion_surfscan.orca Relaxed Surface Scan Step 17
  Co     13.437898      8.420566      8.251916
  H      16.904273      3.107610      5.186223
  O      11.700510      8.885380      4.584308
  O      15.944640      7.756211     11.197756
  O      10.908460      7.583183     11.359763
  O      15.782870      4.804194      5.182127
  O      16.938472      3.938464      7.004650
  O      14.605196      2.707632     10.959789
  O      12.276391      2.649529     10.750913
  O      10.120345      4.198779      6.764294
  O      11.079275      3.757549      4.689313
  C      13.369734      2.853033     11.607926
  H      13.298245      3.822961     12.126368
  H      13.329882      2.035296     12.346010
  C      10.618347      3.208349      5.898994
  H      11.426165      2.651843      6.399378
  H       9.789250      2.534742      5.616410
  N      13.473773     10.560803      8.637486
  N      13.139565      9.070423      6.383134
  N      15.223688      8.426130      9.090697
  N      11.882404      8.469098      9.468493
  C      13.761476     11.186795      7.356543
  H      14.832369     11.044364      7.154250
  H      13.561186     12.279130      7.386877
  C      12.960033     10.502736      6.269352
  H      11.888833     10.778076      6.323103
  H      13.288116     10.865174      5.276242
  C      12.486796      8.390896      5.411135
  C      12.812640      6.928399      5.327243
  C      14.138066      6.491133      5.432341
  H      14.930294      7.203037      5.663334
  C      14.452125      5.146622      5.202680
  C      13.434249      4.220978      4.931885
  H      13.649077      3.168896      4.751364
  C      12.106801      4.668334      4.884080
  C      11.793445      6.015313      5.035320
  H      10.760984      6.351481      4.951060
  C      14.529736     10.716725      9.637817
  H      14.108896     10.436999     10.611723
  H      14.862305     11.775071      9.700225
  C      15.688836      9.777865      9.344622
  H      16.241899     10.134623      8.453956
  H      16.378551      9.794967     10.205752
  C      15.530797      7.513296     10.052375
  C      15.446219      6.068756      9.614569
  C      14.984353      5.090480     10.507142
  H      14.591978      5.416422     11.468642
  C      15.060187      3.738703     10.157252
  C      15.695719      3.352496      8.970514
  H      15.795952      2.294145      8.731378
  C      16.205254      4.330936      8.112522
  C      16.036682      5.688080      8.398936
  H      16.415171      6.446059      7.715045
  C      12.141985     10.857162      9.153777
  H      11.458289     10.895486      8.295694
  H      12.120704     11.850436      9.650940
  C      11.687190      9.762615     10.096981
  H      12.226325      9.813935     11.061838
  H      10.624864      9.916840     10.362602
  C      11.390193      7.456373     10.219669
  C      11.422375      6.074826      9.620227
  C      10.916133      5.792175      8.345218
  H      10.584633      6.593787      7.686515
  C      10.780666      4.453484      7.944390
  C      11.246294      3.416621      8.764272
  H      11.169881      2.370530      8.472525
  C      11.818834      3.721877     10.006812
  C      11.845776      5.037596     10.461362
  H      12.174644      5.306890     11.462135
  C      16.201704      3.640703      5.851817
  H      15.334613      3.007440      6.100353
  N      13.511306      1.771605      7.090702
  C      13.542458      0.606587      7.047164
  H      13.569668     -0.475591      7.027029
>
74
Coordinates from ORCA-job CoHCNLOCH2O_anion_surfscan.orca Relaxed Surface Scan Step 18
  Co     13.435012      8.438535      8.228516
  H      16.855131      3.109526      5.206218
  O      11.692638      8.921751      4.562583
  O      15.919097      7.789819     11.181882
  O      10.919813      7.583095     11.353057
  O      15.772431      4.834998      5.257300
  O      16.905656      3.885579      7.047322
  O      14.619779      2.741779     11.053515
  O      12.301366      2.660388     10.763682
  O      10.148266      4.182293      6.767195
  O      11.082341      3.783795      4.678182
  C      13.361532      2.877719     11.657934
  H      13.262554      3.849188     12.169750
  H      13.305193      2.062981     12.398253
  C      10.662461      3.209622      5.891185
  H      11.499426      2.680319      6.373749
  H       9.851872      2.509374      5.619823
  N      13.472974     10.573712      8.635307
  N      13.121633      9.102229      6.370114
  N      15.228730      8.426645      9.055288
  N      11.894483      8.474677      9.465606
  C      13.743032     11.212684      7.356337
  H      14.812351     11.078688      7.140764
  H      13.536765     12.303365      7.399050
  C      12.934407     10.534336      6.270179
  H      11.862307     10.803919      6.336372
  H      13.251728     10.907166      5.277479
  C      12.475800      8.425632      5.391045
  C      12.803872      6.963105      5.309065
  C      14.126406      6.525597      5.444293
  H      14.914424      7.238091      5.687497
  C      14.443451      5.177803      5.236267
  C      13.429590      4.251694      4.952899
  H      13.641477      3.196006      4.791274
  C      12.104513      4.700907      4.871937
  C      11.788440      6.048858      5.004952
  H      10.757376      6.385090      4.903452
  C      14.543951     10.717650      9.621521
  H      14.138979     10.427055     10.598847
  H      14.879382     11.774750      9.689981
  C      15.696769      9.779720      9.299874
  H      16.226933     10.137901      8.396390
  H      16.406175      9.798128     10.144948
  C      15.519447      7.527349     10.035628
  C      15.436024      6.074077      9.624957
  C      14.987342      5.112807     10.542736
  H      14.605039      5.455902     11.502618
  C      15.061204      3.754179     10.219849
  C      15.677575      3.343412      9.031699
  H      15.768463      2.280001      8.808648
  C      16.181329      4.305002      8.151342
  C      16.016226      5.667992      8.412266
  H      16.390125      6.411325      7.710188
  C      12.148557     10.866444      9.171020
  H      11.454493     10.914459      8.321631
  H      12.134642     11.854658      9.678434
  C      11.704166      9.762831     10.107796
  H      12.253508      9.805082     11.067250
  H      10.644728      9.913082     10.386209
  C      11.401545      7.458981     10.212503
  C      11.437746      6.077258      9.613967
  C      10.935827      5.787551      8.339114
  H      10.598363      6.583084      7.675978
  C      10.811694      4.446375      7.942692
  C      11.287892      3.414504      8.763675
  H      11.226277      2.367431      8.469688
  C      11.846968      3.727285     10.010844
  C      11.862344      5.045039     10.460196
  H      12.184454      5.320931     11.461050
  C      16.164284      3.639245      5.887015
  H      15.282799      3.017128      6.113720
  N      13.505516      1.507049      6.943203
  C      13.532204      0.342766      6.887865
  H      13.555657     -0.739256      6.852583
