# Supplementary material for: Coordinatively Unsaturated Metallates of Cobalt(II), Nickel(II), and Zinc(II) Guarded by a Rigid and Narrow Void
Source: Inorg Chem. 2023 Jul 18;62(30):11920–31. doi: 10.1021/acs.inorgchem.3c01335 (PMC10394664; doi:10.1021/acs.inorgchem.3c01335)
Supplement: Supplementary file 4 — ic3c01335_si_004.xyz [file ic3c01335_si_004.xyz]

Co(MeCN)LOCH2O_anion Relaxed Surface Scan

77
Coordinates from ORCA-job CoMeCNLOCH2O_anion_surfscan.orca Relaxed Surface Scan Step 1
  Co     -0.001396      0.006144     -0.000930
  H       3.636391     -2.722986      5.892678
  O      -1.204137     -3.941547      0.017843
  O       4.088846      0.977605      0.026824
  O      -3.311747      2.658022     -0.015092
  O       2.556807     -2.902580      4.177473
  O       3.909526     -1.079233      4.802817
  O       1.475406      3.018964      4.771785
  O      -0.870976      3.020855      4.825037
  O      -3.448263     -1.000389      4.322461
  O      -2.242832     -2.909386      5.035070
  C       0.296464      3.622031      4.289859
  H       0.267068      3.620697      3.192412
  H       0.315970      4.655911      4.671774
  C      -2.830937     -1.680713      5.389657
  H      -2.098849     -1.020127      5.889898
  H      -3.621147     -1.957961      6.107982
  N       0.052175      0.023417     -2.252152
  N      -0.015006     -1.997572     -0.367900
  N       1.805812      0.961760     -0.316943
  N      -1.756338      0.996615     -0.422577
  C       0.578190     -1.285754     -2.604519
  H       1.652664     -1.286132     -2.377785
  H       0.460149     -1.489035     -3.691213
  C      -0.095305     -2.354215     -1.771166
  H      -1.145359     -2.508603     -2.084864
  H       0.391016     -3.331190     -1.957321
  C      -0.563169     -2.952524      0.418695
  C      -0.311027     -2.864247      1.901146
  C       0.996209     -2.842155      2.396755
  H       1.837084     -2.743280      1.710156
  C       1.233479     -2.901129      3.776484
  C       0.153972     -2.983790      4.673202
  H       0.308658     -3.024660      5.753319
  C      -1.158528     -2.912784      4.164494
  C      -1.392284     -2.901788      2.790924
  H      -2.415534     -2.902212      2.416794
  C       0.931054      1.131146     -2.583958
  H       0.375359      2.058390     -2.389022
  H       1.202771      1.122264     -3.662362
  C       2.168876      1.105806     -1.717243
  H       2.858427      0.298199     -2.028727
  H       2.751277      2.033100     -1.881005
  C       2.917453      0.953770      0.453047
  C       2.777114      0.961993      1.954352
  C       2.149352      2.025720      2.620976
  H       1.617125      2.762220      2.019084
  C       2.156694      2.072877      4.019837
  C       2.835925      1.086376      4.754916
  H       2.800593      1.108311      5.845612
  C       3.381166     -0.015382      4.081483
  C       3.385339     -0.064448      2.687388
  H       3.845163     -0.909444      2.175583
  C      -1.322458      0.229567     -2.678732
  H      -1.856412     -0.719557     -2.542006
  H      -1.373061      0.492314     -3.757832
  C      -1.988278      1.284953     -1.826027
  H      -1.624942      2.298761     -2.086307
  H      -3.070203      1.315994     -2.049753
  C      -2.538961      1.759842      0.368591
  C      -2.463898      1.507041      1.850230
  C      -2.999955      0.354767      2.428194
  H      -3.408509     -0.440103      1.803694
  C      -2.933875      0.180043      3.818073
  C      -2.341945      1.164877      4.622169
  H      -2.240366      1.043929      5.700512
  C      -1.683933      2.250034      4.008768
  C      -1.823970      2.471006      2.641867
  H      -1.382601      3.335746      2.146656
  C       3.025900     -2.089918      5.225569
  H       2.174879     -1.668067      5.794764
  N      -0.007445      0.007933      1.949060
  C       0.070849      0.009290      3.111171
  C       0.195000     -0.050379      4.541987
  H       1.119557     -0.559296      4.788796
  H      -0.629700     -0.624357      4.949031
  H       0.203919      0.941097      4.995282
>
77
Coordinates from ORCA-job CoMeCNLOCH2O_anion_surfscan.orca Relaxed Surface Scan Step 2
  Co      0.016389     -0.026164     -0.027942
  H       3.700109     -2.759168      5.788202
  O      -1.235918     -3.948165     -0.007934
  O       4.070797      1.140212     -0.001062
  O      -3.201559      2.708668     -0.029843
  O       2.556678     -2.923390      4.118965
  O       3.919704     -1.096466      4.716578
  O       1.469920      2.994703      4.790502
  O      -0.878612      3.025970      4.841466
  O      -3.471066     -0.985708      4.272961
  O      -2.238002     -2.871714      5.019163
  C       0.299115      3.628357      4.329926
  H       0.272145      3.668646      3.233399
  H       0.328932      4.646463      4.750629
  C      -2.891069     -1.669219      5.354289
  H      -2.217735     -0.994574      5.913497
  H      -3.711237     -1.988854      6.019339
  N       0.053653     -0.008461     -2.272351
  N      -0.007420     -2.025291     -0.389640
  N       1.794980      0.956893     -0.344169
  N      -1.737735      0.963598     -0.433141
  C       0.594619     -1.311378     -2.623725
  H       1.668332     -1.299164     -2.393270
  H       0.482436     -1.515722     -3.710950
  C      -0.072171     -2.385721     -1.792673
  H      -1.117355     -2.554779     -2.114395
  H       0.428667     -3.356863     -1.972204
  C      -0.581792     -2.967709      0.392334
  C      -0.330247     -2.864920      1.871966
  C       0.981440     -2.855264      2.354650
  H       1.817008     -2.786729      1.658010
  C       1.229148     -2.889200      3.731869
  C       0.155229     -2.934471      4.637459
  H       0.316473     -2.968843      5.716408
  C      -1.162146     -2.864484      4.139461
  C      -1.406164     -2.877857      2.768074
  H      -2.431415     -2.881094      2.399675
  C       0.915043      1.110254     -2.611789
  H       0.345617      2.029858     -2.422339
  H       1.185831      1.098411     -3.690375
  C       2.152760      1.111115     -1.745880
  H       2.859191      0.318225     -2.057828
  H       2.715422      2.050120     -1.909199
  C       2.903931      1.027494      0.423536
  C       2.761170      1.002174      1.922404
  C       2.136981      2.053006      2.611242
  H       1.607184      2.806125      2.028045
  C       2.141453      2.063353      4.010319
  C       2.822757      1.059970      4.719791
  H       2.803834      1.066199      5.810534
  C       3.367436     -0.027282      4.022681
  C       3.366819     -0.043984      2.628908
  H       3.823042     -0.878373      2.096554
  C      -1.326373      0.180467     -2.687932
  H      -1.851292     -0.771653     -2.538312
  H      -1.389804      0.434145     -3.768559
  C      -1.987568      1.238875     -1.836558
  H      -1.635395      2.252744     -2.109932
  H      -3.072837      1.261257     -2.046368
  C      -2.471938      1.775006      0.354589
  C      -2.406732      1.518004      1.833442
  C      -2.957504      0.364384      2.394527
  H      -3.357256     -0.424227      1.757008
  C      -2.927692      0.188925      3.783748
  C      -2.347974      1.169525      4.602025
  H      -2.285462      1.054637      5.683386
  C      -1.671496      2.253956      4.006465
  C      -1.782899      2.479565      2.638624
  H      -1.337060      3.347675      2.153705
  C       3.059765     -2.120831      5.155263
  H       2.230302     -1.715803      5.766131
  N       0.025603     -0.024605      2.222039
  C       0.091979     -0.013771      3.383532
  C       0.184028     -0.022227      4.826542
  H       1.097148     -0.526435      5.125497
  H      -0.657978     -0.569482      5.238137
  H       0.192168      0.993515      5.227661
>
77
Coordinates from ORCA-job CoMeCNLOCH2O_anion_surfscan.orca Relaxed Surface Scan Step 3
  Co      0.040545     -0.051081     -0.078487
  H       3.754326     -2.779197      5.691642
  O      -1.313669     -3.910454     -0.010612
  O       4.049631      1.277265     -0.007123
  O      -3.118269      2.725472     -0.029364
  O       2.566923     -2.921383      4.054097
  O       3.919443     -1.087848      4.656913
  O       1.449304      2.989227      4.802247
  O      -0.900565      3.027461      4.854491
  O      -3.472648     -0.997214      4.238559
  O      -2.210508     -2.850992      5.028895
  C       0.280148      3.639721      4.363902
  H       0.254673      3.720015      3.269534
  H       0.311556      4.642223      4.819918
  C      -2.924105     -1.673621      5.336677
  H      -2.303308     -0.983237      5.935108
  H      -3.764743     -2.027749      5.957304
  N       0.060203     -0.034943     -2.307343
  N      -0.010509     -2.041491     -0.414729
  N       1.797623      0.938720     -0.379409
  N      -1.705486      0.944264     -0.452987
  C       0.585158     -1.345809     -2.656387
  H       1.660669     -1.343188     -2.432722
  H       0.463704     -1.553605     -3.741879
  C      -0.088898     -2.408348     -1.815371
  H      -1.138263     -2.565847     -2.128817
  H       0.399217     -3.386539     -1.993095
  C      -0.619924     -2.953518      0.378079
  C      -0.351544     -2.838423      1.853327
  C       0.967208     -2.837045      2.315579
  H       1.792675     -2.782970      1.606008
  C       1.234345     -2.868998      3.688132
  C       0.173302     -2.897107      4.608510
  H       0.347874     -2.940538      5.684467
  C      -1.152084     -2.827691      4.130361
  C      -1.415666     -2.845888      2.763028
  H      -2.444735     -2.855432      2.406607
  C       0.932622      1.073365     -2.655423
  H       0.367683      1.998893     -2.482936
  H       1.210444      1.044509     -3.731682
  C       2.164557      1.081676     -1.780629
  H       2.872172      0.284663     -2.080442
  H       2.728046      2.018717     -1.948422
  C       2.887752      1.088067      0.402542
  C       2.728549      1.039663      1.899109
  C       2.105572      2.080934      2.602818
  H       1.578597      2.846660      2.033674
  C       2.109663      2.067174      4.001864
  C       2.791732      1.052381      4.693340
  H       2.791469      1.052652      5.783742
  C       3.340139     -0.022228      3.980758
  C       3.334164     -0.018533      2.587873
  H       3.792545     -0.843625      2.042978
  C      -1.320696      0.168950     -2.714251
  H      -1.854457     -0.778036     -2.563898
  H      -1.387841      0.427192     -3.793369
  C      -1.961853      1.231529     -1.853173
  H      -1.597282      2.241815     -2.122859
  H      -3.048292      1.269943     -2.054255
  C      -2.411786      1.770108      0.344487
  C      -2.348042      1.498544      1.819937
  C      -2.901337      0.340589      2.369820
  H      -3.288811     -0.447668      1.724607
  C      -2.907556      0.171928      3.759334
  C      -2.350285      1.156454      4.588414
  H      -2.326875      1.053866      5.672038
  C      -1.664740      2.242152      4.005812
  C      -1.746942      2.464060      2.636054
  H      -1.304318      3.338002      2.159173
  C       3.087255     -2.135598      5.092597
  H       2.269739     -1.760801      5.735794
  N       0.070978     -0.047886      2.471329
  C       0.116004     -0.034042      3.634832
  C       0.175458     -0.005813      5.083499
  H       1.078795     -0.504853      5.424781
  H      -0.680916     -0.533533      5.496168
  H       0.180828      1.026364      5.445700
>
77
Coordinates from ORCA-job CoMeCNLOCH2O_anion_surfscan.orca Relaxed Surface Scan Step 4
  Co      0.056092     -0.072420     -0.141798
  H       3.755339     -2.757033      5.661840
  O      -1.350390     -3.893376     -0.011691
  O       4.011478      1.411530     -0.010194
  O      -3.024249      2.754551     -0.027208
  O       2.569059     -2.929978      4.026176
  O       3.913344     -1.080906      4.599144
  O       1.438204      2.987351      4.817002
  O      -0.912492      3.021215      4.871679
  O      -3.467506     -1.007339      4.202344
  O      -2.198503     -2.846218      5.023126
  C       0.267820      3.649727      4.403205
  H       0.242488      3.773140      3.312802
  H       0.297429      4.634108      4.896840
  C      -2.940029     -1.679773      5.311221
  H      -2.344545     -0.982057      5.925793
  H      -3.791738     -2.047241      5.908666
  N       0.060718     -0.058847     -2.346975
  N      -0.015259     -2.054919     -0.443485
  N       1.795635      0.918575     -0.417553
  N      -1.679034      0.929735     -0.477205
  C       0.565757     -1.378848     -2.695407
  H       1.643940     -1.387411     -2.483636
  H       0.429616     -1.589745     -3.778372
  C      -0.112142     -2.429309     -1.841236
  H      -1.166613     -2.575258     -2.142848
  H       0.362638     -3.414156     -2.018561
  C      -0.636703     -2.946531      0.364245
  C      -0.358104     -2.819538      1.837047
  C       0.963550     -2.824910      2.292168
  H       1.785642     -2.775514      1.578410
  C       1.236776     -2.868364      3.662457
  C       0.180916     -2.891297      4.588728
  H       0.362387     -2.946006      5.662736
  C      -1.146997     -2.816558      4.118419
  C      -1.417256     -2.828144      2.752385
  H      -2.447504     -2.839153      2.400175
  C       0.947775      1.037128     -2.702451
  H       0.389350      1.969582     -2.547302
  H       1.233284      0.990683     -3.775757
  C       2.173602      1.050015     -1.817482
  H       2.880120      0.246920     -2.104664
  H       2.739989      1.983997     -1.988574
  C       2.859189      1.145138      0.381882
  C       2.687366      1.072715      1.877304
  C       2.070146      2.105545      2.598481
  H       1.543843      2.883405      2.045561
  C       2.085253      2.073397      3.997266
  C       2.772313      1.050267      4.670346
  H       2.796119      1.046432      5.760000
  C       3.317502     -0.013878      3.940726
  C       3.296615      0.004839      2.548799
  H       3.751509     -0.814067      1.991646
  C      -1.320882      0.164424     -2.744958
  H      -1.865240     -0.776544     -2.594697
  H      -1.390678      0.428107     -3.822292
  C      -1.940930      1.231599     -1.873424
  H      -1.562133      2.237747     -2.138273
  H      -3.028130      1.287546     -2.066421
  C      -2.348767      1.772806      0.334582
  C      -2.287923      1.485340      1.807466
  C      -2.846943      0.324179      2.345638
  H      -3.224012     -0.462130      1.692192
  C      -2.886052      0.158587      3.734552
  C      -2.346379      1.142768      4.575813
  H      -2.354086      1.045081      5.659721
  C      -1.652252      2.229909      4.007460
  C      -1.706137      2.451226      2.636444
  H      -1.264594      3.330319      2.168478
  C       3.086789     -2.125332      5.051976
  H       2.264870     -1.740470      5.680975
  N       0.109474     -0.066031      2.707695
  C       0.138326     -0.051913      3.872745
  C       0.174772      0.004570      5.322927
  H       1.084602     -0.467694      5.693300
  H      -0.677609     -0.530628      5.741710
  H       0.156506      1.047777      5.656960
>
77
Coordinates from ORCA-job CoMeCNLOCH2O_anion_surfscan.orca Relaxed Surface Scan Step 5
  Co      0.062201     -0.090075     -0.205938
  H       3.756940     -2.743326      5.628992
  O      -1.384920     -3.877863     -0.018693
  O       3.967509      1.509835     -0.000420
  O      -2.953017      2.772985     -0.028110
  O       2.572308     -2.922661      3.992932
  O       3.903571     -1.064198      4.569351
  O       1.426625      2.998259      4.826767
  O      -0.924829      3.013632      4.880486
  O      -3.456167     -1.019519      4.174541
  O      -2.191548     -2.856227      5.006791
  C       0.251366      3.661924      4.431636
  H       0.226006      3.820133      3.345689
  H       0.273871      4.630726      4.955248
  C      -2.930981     -1.687119      5.288108
  H      -2.333063     -0.985715      5.894049
  H      -3.783176     -2.048419      5.888806
  N       0.061697     -0.077668     -2.391038
  N      -0.025816     -2.065602     -0.478064
  N       1.792459      0.890633     -0.448568
  N      -1.657888      0.921237     -0.506331
  C       0.540724     -1.408365     -2.739452
  H       1.621106     -1.433221     -2.539223
  H       0.389327     -1.620929     -3.819896
  C      -0.145237     -2.444533     -1.873090
  H      -1.205768     -2.572065     -2.161764
  H       0.309830     -3.438278     -2.052301
  C      -0.653388     -2.940222      0.344780
  C      -0.362926     -2.804633      1.815385
  C       0.960649     -2.807310      2.266162
  H       1.780336     -2.754257      1.549876
  C       1.238937     -2.864483      3.634932
  C       0.187971     -2.895186      4.566895
  H       0.374553     -2.959365      5.639458
  C      -1.141229     -2.821718      4.101400
  C      -1.416932     -2.823420      2.736457
  H      -2.448597     -2.840073      2.389192
  C       0.970115      1.002844     -2.745186
  H       0.422637      1.944194     -2.605028
  H       1.267172      0.942698     -3.814424
  C       2.186904      1.009959     -1.845615
  H       2.886666      0.195858     -2.119130
  H       2.763876      1.936827     -2.016235
  C       2.825185      1.180220      0.370959
  C       2.639384      1.091798      1.865826
  C       2.027562      2.120545      2.597969
  H       1.498116      2.903714      2.055884
  C       2.062101      2.086114      3.996645
  C       2.761544      1.065056      4.659184
  H       2.809488      1.066536      5.747711
  C       3.296882      0.002116      3.920736
  C       3.254354      0.021226      2.529241
  H       3.703990     -0.796635      1.966307
  C      -1.318231      0.172966     -2.782673
  H      -1.877050     -0.760490     -2.638565
  H      -1.386580      0.447469     -3.857149
  C      -1.918012      1.242745     -1.898678
  H      -1.520572      2.244201     -2.153787
  H      -3.004405      1.320387     -2.088649
  C      -2.300638      1.771518      0.320991
  C      -2.240920      1.469576      1.792187
  C      -2.805192      0.306992      2.323087
  H      -3.175300     -0.478376      1.664687
  C      -2.869553      0.145306      3.711721
  C      -2.345282      1.130418      4.561170
  H      -2.373250      1.033075      5.644844
  C      -1.644011      2.217580      4.003281
  C      -1.672500      2.435436      2.630844
  H      -1.230521      3.317470      2.169224
  C       3.083895     -2.115247      5.019954
  H       2.257848     -1.738638      5.646347
  N       0.129486     -0.082611      2.943334
  C       0.157758     -0.063840      4.108326
  C       0.185552      0.021204      5.557438
  H       1.119144     -0.392735      5.945420
  H      -0.639841     -0.550090      5.989932
  H       0.116032      1.072147      5.863614
>
77
Coordinates from ORCA-job CoMeCNLOCH2O_anion_surfscan.orca Relaxed Surface Scan Step 6
  Co      0.126728     -0.230407     -0.244650
  H       3.802127     -2.508786      5.452181
  O      -1.479818     -3.987188     -0.031615
  O       2.802484      2.736718     -0.094668
  O      -2.476475      2.942825      0.036341
  O       2.534431     -2.995092      3.966726
  O       3.811389     -1.009521      4.128812
  O       1.380427      3.009657      5.006384
  O      -0.975695      3.002282      5.048771
  O      -3.380410     -1.038479      4.087308
  O      -2.229312     -2.922839      4.965054
  C       0.196559      3.718133      4.719899
  H       0.176034      4.063547      3.677146
  H       0.206708      4.584110      5.399969
  C      -2.894827     -1.707256      5.223072
  H      -2.246043     -1.025899      5.794920
  H      -3.761515     -1.999242      5.841318
  N       0.148217     -0.218001     -2.423571
  N      -0.113221     -2.192534     -0.524321
  N       1.916235      0.614069     -0.456482
  N      -1.462346      0.939399     -0.493561
  C       0.462150     -1.589977     -2.796413
  H       1.538548     -1.736591     -2.630239
  H       0.254907     -1.770644     -3.873384
  C      -0.307147     -2.552555     -1.916290
  H      -1.382299     -2.565035     -2.179980
  H       0.034179     -3.588131     -2.106949
  C      -0.724036     -3.061736      0.314429
  C      -0.403499     -2.920924      1.777088
  C       0.922838     -2.906517      2.222937
  H       1.741960     -2.851711      1.505577
  C       1.203656     -2.954310      3.591192
  C       0.158351     -2.987674      4.530364
  H       0.360354     -3.022648      5.602549
  C      -1.170278     -2.925818      4.068669
  C      -1.449622     -2.940025      2.704565
  H      -2.483159     -2.964091      2.362829
  C       1.175183      0.753239     -2.788355
  H       0.736803      1.754105     -2.686516
  H       1.485379      0.622782     -3.847695
  C       2.354933      0.652832     -1.839421
  H       2.929369     -0.269779     -2.056311
  H       3.022300      1.513944     -2.010949
  C       2.332477      1.658082      0.305525
  C       2.321238      1.408387      1.793718
  C       1.837085      2.383760      2.674436
  H       1.357298      3.263423      2.250263
  C       1.960787      2.189212      4.050381
  C       2.709266      1.104831      4.543992
  H       2.865191      1.003335      5.617596
  C       3.154863      0.115410      3.658115
  C       2.942220      0.253051      2.286370
  H       3.258539     -0.530584      1.599264
  C      -1.200886      0.200567     -2.786637
  H      -1.862760     -0.663581     -2.644309
  H      -1.252839      0.497651     -3.855802
  C      -1.663127      1.322501     -1.880132
  H      -1.135352      2.268064     -2.110571
  H      -2.728383      1.544942     -2.076497
  C      -1.984395      1.847016      0.362224
  C      -2.008518      1.492793      1.826615
  C      -2.610092      0.319817      2.294963
  H      -2.929146     -0.452761      1.596082
  C      -2.778914      0.135289      3.672861
  C      -2.326882      1.108626      4.575575
  H      -2.446035      0.995141      5.652487
  C      -1.592529      2.208534      4.092583
  C      -1.504174      2.442636      2.725377
  H      -1.040771      3.335438      2.311950
  C       3.069819     -2.000474      4.801532
  H       2.270508     -1.546693      5.406226
  N       0.167676     -0.231634      3.205106
  C       0.182343     -0.113248      4.364385
  C       0.211119      0.037284      5.808110
  H       1.160476     -0.328198      6.218306
  H      -0.597945     -0.538426      6.271350
  H       0.105629      1.098019      6.068619
>
77
Coordinates from ORCA-job CoMeCNLOCH2O_anion_surfscan.orca Relaxed Surface Scan Step 7
  Co      0.122604     -0.260239     -0.277139
  H       3.700408     -2.513046      5.466931
  O      -1.503965     -4.010201     -0.108399
  O       2.737768      2.714958     -0.087316
  O      -2.424786      2.944318      0.040172
  O       2.523439     -2.958784      3.886794
  O       3.779384     -0.980383      4.187912
  O       1.373806      3.057619      4.991242
  O      -0.982416      3.025803      5.041139
  O      -3.341164     -1.043231      4.097859
  O      -2.236381     -2.976219      4.902295
  C       0.180685      3.752691      4.707738
  H       0.154275      4.098207      3.664893
  H       0.185690      4.619234      5.387025
  C      -2.799309     -1.724719      5.205898
  H      -2.061357     -1.075175      5.699510
  H      -3.623958     -1.956927      5.902852
  N       0.149736     -0.225089     -2.448499
  N      -0.131916     -2.215195     -0.582974
  N       1.915167      0.569401     -0.455634
  N      -1.450369      0.927167     -0.506549
  C       0.452523     -1.592886     -2.844702
  H       1.527645     -1.751439     -2.681243
  H       0.243431     -1.753221     -3.924381
  C      -0.324939     -2.561069     -1.978378
  H      -1.399548     -2.564570     -2.244804
  H       0.011136     -3.596553     -2.178294
  C      -0.745441     -3.091228      0.247498
  C      -0.422433     -2.959451      1.709732
  C       0.904393     -2.920283      2.151111
  H       1.719492     -2.842138      1.431265
  C       1.191149     -2.968605      3.518844
  C       0.150391     -3.040522      4.460265
  H       0.354158     -3.062651      5.532857
  C      -1.178218     -2.992769      4.002718
  C      -1.464923     -3.000500      2.640923
  H      -2.500627     -3.028834      2.305447
  C       1.187827      0.743765     -2.791367
  H       0.757734      1.746696     -2.675951
  H       1.503765      0.627628     -3.850595
  C       2.361476      0.619660     -1.836070
  H       2.927281     -0.306414     -2.059380
  H       3.037493      1.476547     -1.994768
  C       2.292209      1.625326      0.310515
  C       2.269318      1.382418      1.801092
  C       1.792645      2.374130      2.667816
  H       1.313353      3.247337      2.230351
  C       1.939452      2.214926      4.046115
  C       2.700962      1.146387      4.552072
  H       2.879214      1.069012      5.624372
  C       3.127847      0.133756      3.683891
  C       2.893128      0.235527      2.312345
  H       3.206349     -0.561115      1.638972
  C      -1.194559      0.211535     -2.808980
  H      -1.864411     -0.648774     -2.680723
  H      -1.240712      0.523630     -3.874045
  C      -1.649408      1.325879     -1.889212
  H      -1.116842      2.271238     -2.108905
  H      -2.713490      1.556487     -2.082868
  C      -1.951775      1.838130      0.358939
  C      -1.974919      1.479053      1.822659
  C      -2.570786      0.304484      2.294665
  H      -2.881544     -0.475327      1.600028
  C      -2.752635      0.131026      3.672855
  C      -2.317665      1.114626      4.573927
  H      -2.445544      1.000251      5.650212
  C      -1.584910      2.214355      4.089642
  C      -1.485586      2.436960      2.721047
  H      -1.033262      3.333714      2.304440
  C       3.003267     -1.992405      4.787255
  H       2.164496     -1.559580      5.352553
  N       0.157230     -0.301651      3.472472
  C       0.207105     -0.087604      4.616779
  C       0.253972      0.151569      6.047503
  H       1.203759     -0.204224      6.469863
  H      -0.564043     -0.378948      6.553667
  H       0.163014      1.228969      6.238999
>
77
Coordinates from ORCA-job CoMeCNLOCH2O_anion_surfscan.orca Relaxed Surface Scan Step 8
  Co      0.118579     -0.278082     -0.307423
  H       3.655460     -2.535498      5.446616
  O      -1.554293     -3.995887     -0.153905
  O       2.708352      2.688132     -0.084535
  O      -2.418669      2.932842      0.034817
  O       2.531228     -2.922044      3.804752
  O       3.763956     -0.957973      4.227290
  O       1.350490      3.079676      4.976014
  O      -1.005063      3.036257      5.025186
  O      -3.299129     -1.066130      4.104065
  O      -2.208695     -3.012573      4.877687
  C       0.152378      3.767416      4.689365
  H       0.126789      4.109003      3.645069
  H       0.154682      4.637007      5.364758
  C      -2.716849     -1.742551      5.197709
  H      -1.930914     -1.107861      5.632970
  H      -3.507114     -1.941590      5.943498
  N       0.155007     -0.228187     -2.473460
  N      -0.151283     -2.225139     -0.628809
  N       1.916490      0.532511     -0.457151
  N      -1.441391      0.922500     -0.526234
  C       0.438732     -1.595826     -2.884256
  H       1.511672     -1.771483     -2.723617
  H       0.226216     -1.742057     -3.965146
  C      -0.351671     -2.560351     -2.025120
  H      -1.426486     -2.546853     -2.290493
  H      -0.029568     -3.598953     -2.232042
  C      -0.776485     -3.093459      0.201805
  C      -0.438332     -2.970493      1.661284
  C       0.892716     -2.907420      2.087314
  H       1.696074     -2.804970      1.357508
  C       1.196520     -2.967125      3.451629
  C       0.168607     -3.078373      4.401809
  H       0.383030     -3.098663      5.472092
  C      -1.164751     -3.038493      3.961297
  C      -1.469557     -3.037475      2.603937
  H      -2.509058     -3.072661      2.281022
  C       1.208570      0.730896     -2.798700
  H       0.790374      1.738166     -2.677667
  H       1.532154      0.620332     -3.856195
  C       2.373542      0.585177     -1.834381
  H       2.928795     -0.346911     -2.058225
  H       3.061047      1.434753     -1.983388
  C       2.270788      1.594796      0.311529
  C       2.232229      1.358477      1.804213
  C       1.754638      2.359585      2.660202
  H       1.275890      3.228265      2.213445
  C       1.911165      2.222404      4.040123
  C       2.678800      1.164917      4.557887
  H       2.861238      1.100196      5.630485
  C       3.104508      0.142218      3.702031
  C       2.860214      0.219986      2.330292
  H       3.181328     -0.581523      1.666589
  C      -1.181387      0.231188     -2.836563
  H      -1.863001     -0.622339     -2.725350
  H      -1.215493      0.558547     -3.897347
  C      -1.629850      1.338718     -1.905264
  H      -1.086547      2.281300     -2.110782
  H      -2.690285      1.582584     -2.102072
  C      -1.945464      1.824789      0.347050
  C      -1.965668      1.460182      1.810004
  C      -2.544088      0.278211      2.286695
  H      -2.841305     -0.510158      1.595729
  C      -2.732873      0.113462      3.665900
  C      -2.322697      1.111681      4.562246
  H      -2.452868      0.997283      5.638381
  C      -1.597075      2.213858      4.076286
  C      -1.493347      2.428651      2.706719
  H      -1.054897      3.330884      2.286998
  C       2.976001     -1.995197      4.763993
  H       2.115455     -1.585046      5.314188
  N       0.138881     -0.351813      3.741855
  C       0.201555     -0.061220      4.868307
  C       0.283299      0.258729      6.280357
  H       1.149396     -0.247332      6.733625
  H      -0.627651     -0.068861      6.803512
  H       0.393296      1.345438      6.396785
>
77
Coordinates from ORCA-job CoMeCNLOCH2O_anion_surfscan.orca Relaxed Surface Scan Step 9
  Co      0.119368     -0.282244     -0.332511
  H       3.689943     -2.568225      5.384485
  O      -1.597109     -3.968450     -0.166917
  O       2.684850      2.682681     -0.101334
  O      -2.406895      2.934001      0.017886
  O       2.536537     -2.911582      3.755524
  O       3.762340     -0.953253      4.215412
  O       1.339982      3.079238      4.960390
  O      -1.013433      3.023095      5.008402
  O      -3.274978     -1.092114      4.070574
  O      -2.190712     -3.028173      4.872854
  C       0.139361      3.761772      4.674945
  H       0.112533      4.105440      3.631285
  H       0.137324      4.630439      5.351724
  C      -2.714622     -1.760484      5.179724
  H      -1.946109     -1.115550      5.632796
  H      -3.521288     -1.964304      5.906515
  N       0.157089     -0.230351     -2.499116
  N      -0.165341     -2.224326     -0.654042
  N       1.919354      0.517630     -0.472492
  N      -1.433717      0.924864     -0.552816
  C       0.429159     -1.600611     -2.908636
  H       1.500308     -1.785888     -2.746541
  H       0.216499     -1.746348     -3.989612
  C      -0.370782     -2.557731     -2.049313
  H      -1.445550     -2.532885     -2.314007
  H      -0.058738     -3.599319     -2.257275
  C      -0.801738     -3.078556      0.182104
  C      -0.452669     -2.955557      1.638981
  C       0.881399     -2.879350      2.054537
  H       1.677014     -2.766013      1.317974
  C       1.198725     -2.955538      3.415316
  C       0.180300     -3.088269      4.371743
  H       0.403786     -3.117442      5.439616
  C      -1.157020     -3.049339      3.944802
  C      -1.474837     -3.040402      2.590427
  H      -2.516143     -3.083880      2.274872
  C       1.219826      0.720991     -2.817938
  H       0.807995      1.731073     -2.698974
  H       1.548700      0.608678     -3.873703
  C       2.380166      0.568402     -1.848238
  H       2.930524     -0.366919     -2.070656
  H       3.072695      1.414325     -1.995795
  C       2.258026      1.585680      0.296085
  C       2.214680      1.349475      1.788869
  C       1.737993      2.352125      2.644791
  H       1.261751      3.221615      2.196840
  C       1.896641      2.218151      4.025093
  C       2.664921      1.162667      4.543668
  H       2.845248      1.092774      5.616494
  C       3.089104      0.138602      3.689902
  C       2.841776      0.211681      2.317862
  H       3.169640     -0.587934      1.655257
  C      -1.174337      0.241302     -2.864194
  H      -1.863323     -0.606989     -2.758404
  H      -1.202509      0.573166     -3.923755
  C      -1.616716      1.348576     -1.929807
  H      -1.065789      2.287856     -2.130246
  H      -2.674919      1.600864     -2.127859
  C      -1.936908      1.822977      0.325117
  C      -1.955246      1.450032      1.785471
  C      -2.517788      0.258667      2.257816
  H      -2.810644     -0.528746      1.563857
  C      -2.708725      0.088874      3.637165
  C      -2.311140      1.089345      4.535211
  H      -2.432056      0.966071      5.611674
  C      -1.596448      2.199325      4.054429
  C      -1.495345      2.421471      2.686085
  H      -1.070097      3.331345      2.269211
  C       2.992004     -2.011344      4.734533
  H       2.141724     -1.626552      5.320227
  N       0.138839     -0.366289      4.016634
  C       0.219097     -0.056936      5.136507
  C       0.295881      0.336959      6.528630
  H       1.169445     -0.127779      7.012917
  H      -0.613463      0.024639      7.066804
  H       0.390923      1.431249      6.580935
>
77
Coordinates from ORCA-job CoMeCNLOCH2O_anion_surfscan.orca Relaxed Surface Scan Step 10
  Co      0.121743     -0.280078     -0.348117
  H       3.702008     -2.587480      5.348430
  O      -1.603782     -3.956402     -0.192746
  O       2.672463      2.690461     -0.119494
  O      -2.414648      2.922732      0.004340
  O       2.527028     -2.930748      3.735802
  O       3.757718     -0.973894      4.176017
  O       1.341344      3.056458      4.948477
  O      -1.011315      3.000747      4.995646
  O      -3.274197     -1.108332      4.047972
  O      -2.202142     -3.050190      4.844977
  C       0.140918      3.741370      4.668479
  H       0.115049      4.093421      3.627366
  H       0.139210      4.605144      5.351718
  C      -2.727456     -1.783400      5.159322
  H      -1.957429     -1.149975      5.626349
  H      -3.543487     -1.992441      5.873927
  N       0.158969     -0.228876     -2.518541
  N      -0.159123     -2.221665     -0.676568
  N       1.920598      0.521413     -0.497148
  N      -1.432648      0.919509     -0.572578
  C       0.438216     -1.597089     -2.929563
  H       1.509982     -1.777474     -2.766174
  H       0.227718     -1.742359     -4.011031
  C      -0.359071     -2.557539     -2.071940
  H      -1.433343     -2.538401     -2.338926
  H      -0.041635     -3.598058     -2.277361
  C      -0.805189     -3.070158      0.157764
  C      -0.460186     -2.944920      1.614966
  C       0.873702     -2.865291      2.032368
  H       1.669611     -2.752555      1.296110
  C       1.189548     -2.952989      3.392602
  C       0.169753     -3.089562      4.346644
  H       0.393004     -3.132157      5.413819
  C      -1.167078     -3.056313      3.919059
  C      -1.483056     -3.040371      2.564283
  H      -2.523363     -3.090886      2.246709
  C       1.215740      0.728283     -2.839281
  H       0.799435      1.736068     -2.716403
  H       1.541124      0.619789     -3.896523
  C       2.379148      0.578948     -1.872988
  H       2.934415     -0.352527     -2.099378
  H       3.066691      1.429308     -2.018421
  C       2.253471      1.589337      0.274420
  C       2.209612      1.344081      1.765220
  C       1.735382      2.342598      2.627645
  H       1.264236      3.217410      2.184702
  C       1.892353      2.197762      4.006865
  C       2.653996      1.135244      4.518015
  H       2.829628      1.052782      5.590878
  C       3.077575      0.116727      3.658370
  C       2.833631      0.200956      2.286022
  H       3.165216     -0.591760      1.617027
  C      -1.175069      0.235741     -2.883319
  H      -1.859710     -0.615900     -2.776669
  H      -1.205391      0.566667     -3.943124
  C      -1.621987      1.341374     -1.949089
  H      -1.077257      2.283830     -2.151601
  H      -2.682350      1.587089     -2.143874
  C      -1.937577      1.814026      0.307853
  C      -1.946967      1.435329      1.766577
  C      -2.504809      0.239921      2.235086
  H      -2.802433     -0.542680      1.537785
  C      -2.695063      0.066356      3.614485
  C      -2.298415      1.065257      4.513145
  H      -2.419639      0.938637      5.589147
  C      -1.588057      2.178447      4.036745
  C      -1.488028      2.405506      2.669279
  H      -1.067364      3.318632      2.254806
  C       2.994547     -2.030630      4.709064
  H       2.151547     -1.643566      5.303515
  N       0.143570     -0.367581      4.301008
  C       0.227686     -0.019759      5.409982
  C       0.314435      0.455614      6.775396
  H       1.104689     -0.082856      7.324135
  H      -0.647558      0.305573      7.292966
  H       0.546450      1.530759      6.754370
>
77
Coordinates from ORCA-job CoMeCNLOCH2O_anion_surfscan.orca Relaxed Surface Scan Step 11
  Co      0.124394     -0.278457     -0.361179
  H       3.711793     -2.613955      5.304954
  O      -1.619858     -3.944590     -0.222045
  O       2.680340      2.697995     -0.131386
  O      -2.394218      2.924547     -0.006775
  O       2.514953     -2.943771      3.706892
  O       3.754049     -0.995069      4.138112
  O       1.346213      3.035167      4.940846
  O      -1.004038      2.969161      4.989133
  O      -3.272505     -1.129892      4.008832
  O      -2.213906     -3.070516      4.817738
  C       0.143928      3.718163      4.668717
  H       0.115694      4.079599      3.630706
  H       0.139317      4.576017      5.359577
  C      -2.754595     -1.808808      5.130128
  H      -1.999727     -1.177907      5.624363
  H      -3.590228     -2.028034      5.818571
  N       0.158610     -0.231392     -2.538299
  N      -0.156838     -2.222639     -0.698200
  N       1.916228      0.535031     -0.519545
  N      -1.434463      0.912289     -0.591677
  C       0.446646     -1.597266     -2.948412
  H       1.518703     -1.772077     -2.780510
  H       0.241304     -1.743656     -4.030851
  C      -0.349579     -2.560293     -2.093771
  H      -1.422776     -2.546819     -2.365067
  H      -0.026658     -3.599755     -2.296577
  C      -0.814745     -3.065481      0.132297
  C      -0.473005     -2.942191      1.589254
  C       0.860697     -2.856638      2.006693
  H       1.656115     -2.745523      1.269770
  C       1.176952     -2.947027      3.366364
  C       0.157565     -3.080311      4.320810
  H       0.380560     -3.126580      5.387370
  C      -1.179134     -3.061125      3.892927
  C      -1.494985     -3.048077      2.537904
  H      -2.534172     -3.109464      2.218746
  C       1.207751      0.733123     -2.860844
  H       0.783625      1.737844     -2.739779
  H       1.533622      0.625490     -3.918050
  C       2.373001      0.594865     -1.895476
  H       2.935614     -0.332364     -2.121689
  H       3.053935      1.450363     -2.041916
  C       2.255305      1.597151      0.256829
  C       2.208467      1.341764      1.745249
  C       1.737244      2.335619      2.614986
  H       1.274311      3.217896      2.178117
  C       1.887627      2.176367      3.993357
  C       2.639264      1.104279      4.497174
  H       2.810603      1.011101      5.569869
  C       3.066405      0.094220      3.630184
  C       2.827219      0.192105      2.257597
  H       3.161898     -0.593666      1.581944
  C      -1.178990      0.224785     -2.900014
  H      -1.858895     -0.629809     -2.788006
  H      -1.215186      0.552057     -3.960896
  C      -1.628755      1.330978     -1.967756
  H      -1.089291      2.275694     -2.173502
  H      -2.691032      1.570718     -2.160501
  C      -1.926008      1.810892      0.291896
  C      -1.930974      1.423642      1.747906
  C      -2.485126      0.222658      2.207113
  H      -2.786668     -0.552149      1.502903
  C      -2.675773      0.038716      3.585360
  C      -2.274929      1.029313      4.490426
  H      -2.397683      0.896833      5.565382
  C      -1.570733      2.149297      4.022612
  C      -1.474642      2.388960      2.656951
  H      -1.060482      3.307618      2.248241
  C       2.996331     -2.051384      4.679639
  H       2.162984     -1.663940      5.286810
  N       0.154499     -0.360975      4.588042
  C       0.238753      0.026875      5.684499
  C       0.336109      0.589326      7.015700
  H       1.108137      0.066968      7.604999
  H      -0.631804      0.505814      7.537544
  H       0.601978      1.652742      6.917484
>
77
Coordinates from ORCA-job CoMeCNLOCH2O_anion_surfscan.orca Relaxed Surface Scan Step 12
  Co      0.131455     -0.281914     -0.360363
  H       3.708692     -2.649174      5.256995
  O      -1.632761     -3.946007     -0.271640
  O       2.653051      2.708385     -0.142683
  O      -2.389912      2.914308      0.008205
  O       2.505823     -2.962148      3.659146
  O       3.745867     -1.020881      4.101161
  O       1.361114      3.016148      4.938038
  O      -0.988234      2.914964      5.003415
  O      -3.262147     -1.172275      3.984506
  O      -2.220411     -3.123912      4.779032
  C       0.146973      3.685010      4.687405
  H       0.105115      4.063018      3.655463
  H       0.136180      4.531432      5.392249
  C      -2.752523     -1.862283      5.104552
  H      -1.992265     -1.241753      5.602406
  H      -3.592471     -2.080254      5.788131
  N       0.158793     -0.226378     -2.547303
  N      -0.161309     -2.224440     -0.725013
  N       1.920597      0.534244     -0.533760
  N      -1.428885      0.906674     -0.593261
  C       0.451576     -1.587162     -2.968073
  H       1.523425     -1.760923     -2.797984
  H       0.249662     -1.725472     -4.052280
  C      -0.345854     -2.556091     -2.122865
  H      -1.417673     -2.545386     -2.399399
  H      -0.018627     -3.593680     -2.328576
  C      -0.826365     -3.072899      0.094080
  C      -0.486726     -2.960505      1.550885
  C       0.847111     -2.863272      1.965352
  H       1.640119     -2.746537      1.226850
  C       1.167143     -2.955983      3.323832
  C       0.150226     -3.094301      4.279811
  H       0.375236     -3.145421      5.345312
  C      -1.186327     -3.096333      3.853878
  C      -1.505783     -3.085139      2.499532
  H      -2.544661     -3.159768      2.182209
  C       1.202549      0.743838     -2.869796
  H       0.776284      1.746574     -2.740406
  H       1.523436      0.643421     -3.929236
  C       2.372324      0.603199     -1.910494
  H       2.937506     -0.320475     -2.144197
  H       3.049283      1.462363     -2.054019
  C       2.245006      1.600599      0.243333
  C       2.198922      1.336100      1.729531
  C       1.735178      2.326518      2.607035
  H       1.282909      3.218218      2.177981
  C       1.883980      2.152862      3.983852
  C       2.623343      1.069165      4.477770
  H       2.803660      0.967872      5.547814
  C       3.050179      0.066542      3.602797
  C       2.811589      0.178268      2.231135
  H       3.145941     -0.600453      1.547346
  C      -1.180936      0.227019     -2.903837
  H      -1.858445     -0.629375     -2.792140
  H      -1.221062      0.557373     -3.963641
  C      -1.629768      1.329305     -1.966742
  H      -1.093472      2.275973     -2.171743
  H      -2.693497      1.566969     -2.153983
  C      -1.918115      1.799702      0.296510
  C      -1.913319      1.398145      1.747982
  C      -2.461763      0.189544      2.194239
  H      -2.768479     -0.575338      1.481555
  C      -2.648703     -0.010023      3.570883
  C      -2.240188      0.968768      4.484804
  H      -2.374155      0.828147      5.556806
  C      -1.545352      2.098600      4.028461
  C      -1.456772      2.355094      2.665296
  H      -1.051196      3.281011      2.264772
  C       2.990468     -2.081022      4.639914
  H       2.159275     -1.696917      5.251252
  N       0.180032     -0.388612      4.888328
  C       0.249291      0.116356      5.938533
  C       0.335185      0.838376      7.192285
  H       0.756029      0.205034      7.990783
  H      -0.666540      1.186092      7.491096
  H       0.970505      1.723725      7.035688
>
77
Coordinates from ORCA-job CoMeCNLOCH2O_anion_surfscan.orca Relaxed Surface Scan Step 13
  Co      0.140079     -0.284886     -0.367244
  H       3.715043     -2.682231      5.221493
  O      -1.633115     -3.944989     -0.309787
  O       2.644858      2.721300     -0.149257
  O      -2.373545      2.909763      0.018683
  O       2.500353     -3.006952      3.635782
  O       3.747770     -1.067796      4.041951
  O       1.364560      2.951996      4.946538
  O      -0.984670      2.911001      5.007553
  O      -3.237531     -1.191454      3.975496
  O      -2.224008     -3.159359      4.748021
  C       0.171301      3.655460      4.703149
  H       0.139010      4.047204      3.675665
  H       0.176944      4.493266      5.418319
  C      -2.734586     -1.894827      5.090773
  H      -1.960896     -1.289929      5.587834
  H      -3.574985     -2.104320      5.776553
  N       0.150595     -0.220086     -2.559711
  N      -0.149631     -2.229053     -0.747127
  N       1.918902      0.547718     -0.558163
  N      -1.427609      0.897067     -0.592262
  C       0.457578     -1.575064     -2.987695
  H       1.531473     -1.737860     -2.819657
  H       0.255934     -1.710454     -4.072401
  C      -0.329287     -2.555732     -2.146784
  H      -1.401034     -2.555709     -2.423494
  H       0.008787     -3.589046     -2.356905
  C      -0.823511     -3.078336      0.064262
  C      -0.488233     -2.975095      1.522180
  C       0.845346     -2.880455      1.938508
  H       1.639669     -2.766400      1.201065
  C       1.163313     -2.978105      3.297107
  C       0.145196     -3.111070      4.251948
  H       0.369550     -3.167281      5.316905
  C      -1.189577     -3.121133      3.823583
  C      -1.508095     -3.107258      2.468728
  H      -2.546339     -3.184817      2.149875
  C       1.180252      0.763756     -2.885719
  H       0.743472      1.760688     -2.746854
  H       1.492948      0.673232     -3.948468
  C       2.359594      0.631725     -1.937268
  H       2.935524     -0.282511     -2.181728
  H       3.024129      1.500744     -2.079375
  C       2.243082      1.608099      0.227297
  C       2.200325      1.324652      1.709425
  C       1.735502      2.301032      2.602029
  H       1.288036      3.201020      2.185634
  C       1.876715      2.101203      3.976334
  C       2.606419      1.004223      4.453364
  H       2.785347      0.884366      5.521124
  C       3.045083      0.021999      3.561962
  C       2.813411      0.158869      2.191527
  H       3.152169     -0.606244      1.494702
  C      -1.196515      0.218930     -2.904508
  H      -1.864171     -0.644061     -2.785573
  H      -1.250277      0.547947     -3.964238
  C      -1.646434      1.317229     -1.963633
  H      -1.122038      2.269195     -2.174170
  H      -2.714479      1.544338     -2.139545
  C      -1.903558      1.793081      0.301592
  C      -1.887726      1.386848      1.751075
  C      -2.426749      0.171834      2.191940
  H      -2.737580     -0.587202      1.474970
  C      -2.607779     -0.037561      3.567905
  C      -2.189190      0.932174      4.487255
  H      -2.325699      0.783842      5.557366
  C      -1.518470      2.076739      4.033809
  C      -1.440168      2.343889      2.671930
  H      -1.052633      3.279917      2.276871
  C       2.994585     -2.117529      4.603992
  H       2.168940     -1.719725      5.214263
  N       0.233766     -0.419255      5.180339
  C       0.250556      0.198294      6.171509
  C       0.259013      1.056668      7.339715
  H       0.283304      0.468352      8.271535
  H      -0.638116      1.695551      7.318217
  H       1.136136      1.721021      7.288705
>
77
Coordinates from ORCA-job CoMeCNLOCH2O_anion_surfscan.orca Relaxed Surface Scan Step 14
  Co      0.138710     -0.294324     -0.380903
  H       3.693235     -2.708278      5.207010
  O      -1.629948     -3.958497     -0.352211
  O       2.640172      2.719530     -0.145637
  O      -2.355712      2.907974      0.024141
  O       2.487129     -3.026136      3.613018
  O       3.720602     -1.085976      4.036945
  O       1.369995      2.955465      4.941900
  O      -0.976327      2.894733      5.008677
  O      -3.223285     -1.209945      3.961802
  O      -2.236365     -3.194809      4.710147
  C       0.171388      3.650982      4.705424
  H       0.133209      4.046666      3.679403
  H       0.172725      4.485793      5.424017
  C      -2.728965     -1.928645      5.071268
  H      -1.944937     -1.340623      5.572896
  H      -3.571973     -2.133947      5.755104
  N       0.150191     -0.215693     -2.572862
  N      -0.149634     -2.235828     -0.774212
  N       1.914506      0.547911     -0.564852
  N      -1.427569      0.890255     -0.598012
  C       0.460521     -1.566958     -3.009691
  H       1.534689     -1.728277     -2.841839
  H       0.260245     -1.695466     -4.095511
  C      -0.324956     -2.554876     -2.176321
  H      -1.396141     -2.556884     -2.455156
  H       0.016835     -3.585908     -2.391468
  C      -0.824218     -3.091852      0.029769
  C      -0.493922     -2.994369      1.488989
  C       0.838293     -2.895119      1.908808
  H       1.634362     -2.779442      1.173517
  C       1.152236     -2.991916      3.268576
  C       0.132031     -3.125406      4.220621
  H       0.353223     -3.185344      5.285465
  C      -1.200764     -3.146725      3.788073
  C      -1.515830     -3.133565      2.432325
  H      -2.552907     -3.215931      2.110603
  C       1.177582      0.772716     -2.892246
  H       0.737999      1.767758     -2.748798
  H       1.491837      0.688672     -3.955042
  C       2.356266      0.638795     -1.943170
  H       2.933954     -0.273388     -2.191099
  H       3.019479      1.509562     -2.080658
  C       2.236953      1.605037      0.225630
  C       2.187688      1.316486      1.706648
  C       1.731961      2.295786      2.600377
  H       1.303627      3.205564      2.184866
  C       1.861312      2.088264      3.974976
  C       2.566416      0.976720      4.453543
  H       2.740098      0.852659      5.521162
  C       3.011711     -0.000303      3.559183
  C       2.789186      0.144212      2.187993
  H       3.130320     -0.618732      1.489952
  C      -1.198220      0.222473     -2.913574
  H      -1.864072     -0.642354     -2.797916
  H      -1.254295      0.556350     -3.971712
  C      -1.648955      1.315787     -1.967223
  H      -1.127003      2.269845     -2.174029
  H      -2.717836      1.541164     -2.140827
  C      -1.892885      1.786890      0.301071
  C      -1.871319      1.374001      1.748660
  C      -2.405286      0.155065      2.185020
  H      -2.723049     -0.598454      1.465375
  C      -2.578266     -0.063530      3.560657
  C      -2.146424      0.896159      4.485023
  H      -2.278833      0.743060      5.554483
  C      -1.494397      2.051831      4.033770
  C      -1.426998      2.328727      2.672910
  H      -1.052276      3.271279      2.281129
  C       2.972182     -2.142479      4.591293
  H       2.142317     -1.751798      5.201137
  N       0.234805     -0.472538      5.465592
  C       0.262420      0.255289      6.378593
  C       0.285542      1.228074      7.453080
  H       0.322536      0.734399      8.437975
  H      -0.612213      1.861944      7.379420
  H       1.161625      1.882883      7.323746
>
77
Coordinates from ORCA-job CoMeCNLOCH2O_anion_surfscan.orca Relaxed Surface Scan Step 15
  Co      0.140063     -0.309873     -0.389626
  H       3.639342     -2.731098      5.198876
  O      -1.650102     -3.972495     -0.401358
  O       2.642543      2.697360     -0.145416
  O      -2.356344      2.896029      0.038845
  O       2.473615     -2.992167      3.558610
  O       3.688035     -1.070530      4.085637
  O       1.378071      3.009658      4.923848
  O      -0.961568      2.862585      5.013623
  O      -3.207337     -1.240193      3.956873
  O      -2.242102     -3.242337      4.672479
  C       0.152598      3.661162      4.699320
  H       0.090982      4.053799      3.673051
  H       0.133471      4.496754      5.416685
  C      -2.709126     -1.973306      5.055535
  H      -1.906522     -1.402673      5.548353
  H      -3.544737     -2.170930      5.750683
  N       0.154117     -0.212322     -2.579361
  N      -0.170484     -2.245252     -0.807588
  N       1.922248      0.522357     -0.553838
  N      -1.417625      0.889023     -0.600374
  C       0.450083     -1.560976     -3.033610
  H       1.522127     -1.736912     -2.867078
  H       0.249145     -1.673351     -4.120986
  C      -0.346730     -2.549847     -2.212331
  H      -1.417368     -2.539011     -2.493389
  H      -0.014182     -3.581838     -2.436829
  C      -0.844106     -3.109485     -0.011705
  C      -0.512588     -3.020550      1.447185
  C       0.818525     -2.897175      1.862850
  H       1.610309     -2.767656      1.125328
  C       1.137752     -2.983766      3.222260
  C       0.121977     -3.131310      4.177097
  H       0.343661     -3.183130      5.241448
  C      -1.210669     -3.182889      3.746698
  C      -1.530360     -3.178451      2.392204
  H      -2.566941     -3.276577      2.073036
  C       1.194556      0.768060     -2.883407
  H       0.766746      1.766675     -2.729542
  H       1.511871      0.692705     -3.945920
  C       2.368401      0.610288     -1.931596
  H       2.931244     -0.310623     -2.180627
  H       3.045938      1.470573     -2.065122
  C       2.238016      1.585322      0.232140
  C       2.178113      1.310867      1.716096
  C       1.731673      2.306099      2.596945
  H       1.321960      3.220260      2.171632
  C       1.849083      2.111083      3.974695
  C       2.526723      0.991420      4.471890
  H       2.690455      0.874598      5.541616
  C       2.978581      0.006477      3.589092
  C       2.767623      0.139081      2.214511
  H       3.112697     -0.631285      1.526692
  C      -1.187379      0.244912     -2.922297
  H      -1.863296     -0.614048     -2.821772
  H      -1.232752      0.592616     -3.976359
  C      -1.632074      1.331170     -1.965289
  H      -1.101906      2.283298     -2.160216
  H      -2.698450      1.567184     -2.139491
  C      -1.888920      1.774427      0.306379
  C      -1.862702      1.350682      1.750602
  C      -2.392204      0.128562      2.182871
  H      -2.718811     -0.620010      1.462026
  C      -2.552113     -0.099469      3.558811
  C      -2.104196      0.849639      4.487182
  H      -2.224456      0.687443      5.556314
  C      -1.469863      2.015556      4.037262
  C      -1.416903      2.301715      2.677599
  H      -1.053081      3.248976      2.287477
  C       2.931133     -2.147783      4.584234
  H       2.084858     -1.780879      5.186293
  N       0.234369     -0.552158      5.754876
  C       0.276418      0.285093      6.568015
  C       0.336111      1.376364      7.521155
  H       0.538899      1.002919      8.538304
  H      -0.616603      1.928156      7.503522
  H       1.126802      2.073850      7.203166
>
77
Coordinates from ORCA-job CoMeCNLOCH2O_anion_surfscan.orca Relaxed Surface Scan Step 16
  Co      0.138267     -0.330406     -0.398367
  H       3.582787     -2.739364      5.197373
  O      -1.665488     -3.993258     -0.441142
  O       2.635293      2.670506     -0.150318
  O      -2.351368      2.886417      0.056819
  O       2.468382     -2.935638      3.505274
  O       3.659704     -1.040453      4.144588
  O       1.378365      3.068529      4.902976
  O      -0.953054      2.845683      5.016469
  O      -3.183355     -1.268330      3.956508
  O      -2.233879     -3.283277      4.643117
  C       0.130181      3.679815      4.690380
  H       0.046356      4.067096      3.663473
  H       0.093325      4.516440      5.405781
  C      -2.695328     -2.018721      5.046967
  H      -1.895010     -1.461224      5.559492
  H      -3.537367     -2.223353      5.732253
  N       0.155035     -0.209180     -2.586099
  N      -0.194428     -2.256700     -0.838960
  N       1.929177      0.487914     -0.539126
  N      -1.406585      0.888583     -0.599830
  C       0.429517     -1.556575     -3.057431
  H       1.498907     -1.751525     -2.895347
  H       0.225087     -1.652668     -4.145623
  C      -0.379880     -2.543482     -2.245917
  H      -1.451228     -2.513006     -2.523374
  H      -0.063612     -3.577599     -2.483086
  C      -0.860794     -3.130891     -0.047792
  C      -0.523384     -3.046546      1.409814
  C       0.806814     -2.895300      1.818426
  H       1.592052     -2.753766      1.076180
  C       1.132695     -2.963416      3.177460
  C       0.122976     -3.120736      4.137355
  H       0.345886     -3.158137      5.201375
  C      -1.209216     -3.208631      3.711809
  C      -1.534971     -3.220311      2.359046
  H      -2.570733     -3.338448      2.043683
  C       1.214033      0.757398     -2.872223
  H       0.803267      1.761416     -2.707605
  H       1.535830      0.689970     -3.933926
  C       2.380464      0.568920     -1.916246
  H       2.921922     -0.364480     -2.165239
  H       3.078101      1.413567     -2.046590
  C       2.234170      1.561004      0.238235
  C       2.167144      1.306396      1.726413
  C       1.725933      2.318277      2.591347
  H       1.327557      3.231385      2.152378
  C       1.834537      2.142386      3.972755
  C       2.490652      1.020157      4.491351
  H       2.644485      0.912469      5.563410
  C       2.951919      0.026140      3.623454
  C       2.750877      0.140172      2.245589
  H       3.101380     -0.639245      1.570938
  C      -1.176556      0.274503     -2.930223
  H      -1.866641     -0.575363     -2.849128
  H      -1.208467      0.640109     -3.978604
  C      -1.610579      1.352212     -1.959350
  H      -1.066613      2.299696     -2.138463
  H      -2.672818      1.605425     -2.133638
  C      -1.882842      1.762900      0.314890
  C      -1.852879      1.329376      1.755955
  C      -2.371934      0.102752      2.186989
  H      -2.704858     -0.643293      1.466408
  C      -2.517903     -0.132832      3.563579
  C      -2.056216      0.808500      4.494221
  H      -2.161643      0.638106      5.563611
  C      -1.448383      1.988222      4.042679
  C      -1.412009      2.281134      2.684031
  H      -1.064892      3.234409      2.293825
  C       2.892888     -2.136044      4.580799
  H       2.026798     -1.792861      5.168478
  N       0.229873     -0.656926      6.042711
  C       0.298746      0.280085      6.736084
  C       0.383565      1.478527      7.548650
  H       0.616145      1.227231      8.596546
  H      -0.570377      2.024991      7.491229
  H       1.160531      2.135613      7.127267
